# Supplementary material for: Rare disruptive mutations and their contribution to the heritable risk of colorectal cancer
Source: Nat Commun. 2016 Jun 22;7:11883. doi: 10.1038/ncomms11883 (PMC4917884; doi:10.1038/ncomms11883)
Supplement: Supplementary Data 1 — T1 Burden test results of Class 1 variants for exome sequencing [file ncomms11883-s2.xlsx]

## Sheet: Sheet1
Supplementary data 1: T1 Burden test results of Class 1 variants for exome sequencing
	Full sample Set			Samples Pruned for known genes
Gene	Cases	Controls	T1P	Cases	Controls	T1P
MLH1	21	0	6.66666e-07	0	0	-
MSH2	31	0	6.66666e-07	0	0	-
APC	18	1	6.66666e-07	0	0	-
MSH6	8	1	0.00149267	0	0	-
EMR1	5	0	0.00417133	4	0	0.00749
OR6P1	16	9	0.00538995	13	9	0.0116999
TAS2R10	6	1	0.00812999	5	1	0.0119287
ALLC	6	1	0.00814866	5	1	0.0119547
GPR179	6	1	0.00820333	6	1	0.00474066
IQGAP2	4	0	0.0108353	3	0	0.0214427
PPP2R5A	4	0	0.0108807	4	0	0.00738999
ZNF763	4	0	0.0109273	3	0	0.021516
ZNF763	4	0	0.0109273	3	0	0.021516
MYH4	4	0	0.0109573	4	0	0.007446
DDX59	4	0	0.0109653	4	0	0.00745733
VPS13A	4	0	0.010974	4	0	0.00755333
GOT1L1	4	0	0.0110353	1	0	0.17518
FAM81B	23	18	0.0112399	19	18	0.0201498
ANKK1	8	3	0.0136799	7	3	0.0150198
SMLR1	12	7	0.0162498	10	7	0.0251297
FAM227B	13	8	0.0163798	10	8	0.0394996
ERCC6	5	1	0.0185866	3	1	0.0702193
BCLAF1	5	1	0.018648	5	1	0.011892
MFSD7	5	1	0.01865	5	1	0.0118853
LIMK2	5	1	0.0186593	5	1	0.0117887
BBS10	5	1	0.0186866	5	1	0.0120133
TPMT	5	1	0.0186947	5	1	0.0119813
ASPG	5	1	0.0187787	3	1	0.070636
IARS	5	1	0.0188246	4	1	0.0293613
FANCM	5	1	0.01891	5	1	0.011914
GIMAP7	6	2	0.0232998	5	2	0.0317797
TRIT1	6	2	0.0238798	4	2	0.0701893
PIGS	3	0	0.0282193	3	0	0.0213773
UBQLNL	3	0	0.0282487	3	0	0.021418
ABHD1	3	0	0.0282726	3	0	0.0214173
ASB5	3	0	0.028306	3	0	0.0214387
PKD2L1	3	0	0.0283467	2	0	0.06138
CAPRIN2	3	0	0.0283533	3	0	0.0213086
OR4F6	3	0	0.028354	3	0	0.0214467
KIF18A	3	0	0.028366	3	0	0.021318
MCUR1	3	0	0.028372	3	0	0.021322
AC012215.1	3	0	0.0283773	2	0	0.0610353
CASC5	3	0	0.0284027	3	0	0.021342
SCEL	3	0	0.0284073	2	0	0.0609733
POLR3A	3	0	0.0284153	3	0	0.02141
FOXRED1	3	0	0.028416	3	0	0.0214153
OSGEP	3	0	0.02842	3	0	0.0214673
CSF2RB	3	0	0.02842	3	0	0.0212846
POLE2	3	0	0.028428	3	0	0.0213187
CHADL	3	0	0.0284367	3	0	0.02139
DHPS	3	0	0.0284567	3	0	0.021296
GDE1	3	0	0.0284773	3	0	0.0214673
NEK11	3	0	0.02848	3	0	0.0214533
OR8D4	3	0	0.0284873	2	0	0.0611493
GOLGA4	3	0	0.0284887	3	0	0.0213133
LPIN3	3	0	0.0285	3	0	0.0213987
ZNF222	3	0	0.0285027	3	0	0.0214093
NPAT	3	0	0.028532	2	0	0.0613773
CHI3L1	3	0	0.0285633	3	0	0.0212993
AGMO	3	0	0.0285913	3	0	0.0214026
HHLA2	14	9	0.0311497	12	9	0.0378196
CFHR2	24	23	0.0393696	0	1	0.674713
IGSF10	24	23	0.0400596	21	23	0.0408596
MAST4	4	1	0.0419206	4	1	0.0295333
SPG11	4	1	0.0419273	4	1	0.029424
PKD1L1	4	1	0.041932	3	1	0.0703206
RBM43	13	10	0.0419596	10	10	0.0853792
MRPL15	4	1	0.0419653	3	1	0.07044
MROH8	4	1	0.041978	4	1	0.0294553
C9orf131	4	1	0.0420013	3	1	0.0702986
CHPF2	4	1	0.0420013	4	1	0.0294973
COL4A4	4	1	0.042088	4	1	0.0295246
IL12RB1	4	1	0.0422996	4	1	0.0293197
ATG4C	12	9	0.0447495	11	9	0.0352596
ABCC11	11	8	0.0451795	9	8	0.0673393
NINL	5	2	0.0481895	3	2	0.144339
C1orf168	10	7	0.0482295	10	7	0.0246798
CCL26	25	25	0.0485795	0	0	-
RESP18	5	2	0.0487295	4	2	0.0690793
MYH8	10	7	0.0491095	9	7	0.0443796
NMBR	5	2	0.0494995	5	2	0.0320697
USH2A	8	5	0.0502095	8	5	0.0285797
GRAMD2	9	6	0.0502795	8	6	0.0491995
SAMD9L	8	5	0.0505095	8	5	0.0287897
TIAM2	16	14	0.0505895	14	14	0.0520995
MUC7	7	4	0.0516295	6	4	0.0613594
MS4A12	6	3	0.0517795	6	3	0.0309497
ZSWIM1	23	23	0.0555094	0	0	-
SLFN12L	13	11	0.0606994	11	11	0.0761392
ANO5	13	11	0.0613494	10	11	0.118739
TRIM31	13	11	0.0615694	9	11	0.179078
ZNF229	16	15	0.0685693	14	15	0.0708493
ZC2HC1C	16	15	0.0708293	13	14	0.0806492
ZNF655	2	0	0.0723893	2	0	0.0608894
PAG1	2	0	0.0725893	1	0	0.175118
OR52N2	2	0	0.0727393	2	0	0.0608594
OR11H4	2	0	0.0728793	2	0	0.0609094
GRTP1	2	0	0.0728893	2	0	0.0612994
TRPV2	2	0	0.0730293	1	0	0.174688
GALNT7	2	0	0.0730293	2	0	0.0611594
PCDHGB7	2	0	0.0730393	2	0	0.0605594
KRT24	2	0	0.0730693	2	0	0.0616494
CCDC178	2	0	0.0731093	1	0	0.174688
HECTD2	2	0	0.0731193	2	0	0.0611794
ZNF660	2	0	0.0731993	1	0	0.175678
KLHL41	2	0	0.0732093	1	0	0.175528
CCDC109B	2	0	0.0732193	2	0	0.0607894
DEFB125	2	0	0.0732193	2	0	0.0606794
RP5-1021I20.4	2	0	0.0732293	1	0	0.175798
PTGR2	2	0	0.0732293	1	0	0.175798
SLC44A3	2	0	0.0732293	1	0	0.174068
EIF2B3	2	0	0.0732493	1	0	0.175108
SIGLEC10	2	0	0.0733093	2	0	0.0616394
ITGAV	2	0	0.0733193	2	0	0.0618594
GPRC6A	2	0	0.0733293	2	0	0.0619594
LAMB2	2	0	0.0733493	2	0	0.0613494
OR2A12	2	0	0.0734093	2	0	0.0601294
HAP1	2	0	0.0734793	2	0	0.0606094
ALDH3A1	2	0	0.0734793	2	0	0.0603794
NPY4R	2	0	0.0734893	2	0	0.0619094
CAPN9	2	0	0.0734993	2	0	0.0611894
POT1	2	0	0.0735093	2	0	0.0611294
PGBD1	2	0	0.0735093	2	0	0.0610694
ZNF224	2	0	0.0735393	2	0	0.0616594
ZDHHC13	2	0	0.0735493	2	0	0.0612194
GGA2	2	0	0.0735593	1	0	0.174338
SCAMP2	2	0	0.0735593	2	0	0.0613494
ANKZF1	2	0	0.0735793	2	0	0.0614594
PLEKHH3	2	0	0.0735793	2	0	0.0611694
CA9	2	0	0.0735993	2	0	0.0598594
HUNK	2	0	0.0736093	1	0	0.175478
CETP	2	0	0.0736093	1	0	0.173618
ZNF155	2	0	0.0736113	2	0	0.0610906
KCNN2	2	0	0.0736193	1	0	0.174858
CCDC70	2	0	0.0736293	2	0	0.0609694
PRR23B	2	0	0.0736493	2	0	0.0614994
INPPL1	2	0	0.0736493	2	0	0.0605794
MYO6	2	0	0.0736493	2	0	0.0603994
ZNF563	2	0	0.0736593	1	0	0.174658
DDX52	2	0	0.0736593	2	0	0.0606894
DUSP28	2	0	0.0736693	2	0	0.0611094
DGAT1	2	0	0.0736753	2	0	0.0611066
GRAMD1C	2	0	0.0736793	1	0	0.174518
SLC15A2	2	0	0.0736833	1	0	0.174792
LRRCC1	2	0	0.0736893	2	0	0.0609094
APOL5	2	0	0.0737193	2	0	0.0619894
C12orf40	2	0	0.0737193	2	0	0.0615894
NRIP1	2	0	0.0737193	2	0	0.0614294
PCDHA6	2	0	0.0737393	2	0	0.0605594
PHLDB2	2	0	0.0737493	1	0	0.174398
KCNB1	2	0	0.0737533	2	0	0.0609733
FLCN	2	0	0.0737593	2	0	0.0612094
ASCC3	2	0	0.0737593	2	0	0.0609694
GZMK	2	0	0.0737693	1	0	0.175528
SLC28A3	2	0	0.0737793	2	0	0.0618694
SPACA7	2	0	0.0737793	2	0	0.0610494
CEP44	2	0	0.0737826	1	0	0.174578
TMC4	2	0	0.0737893	1	0	0.173688
UGT1A10	2	0	0.0738093	2	0	0.0609794
IFT74	2	0	0.0738093	2	0	0.0606194
WRB	2	0	0.0738193	1	0	0.174018
TRMT13	2	0	0.0738193	2	0	0.0609694
NDUFA6	2	0	0.0738253	2	0	0.0609833
SULT1A2	2	0	0.07383	1	0	0.174748
KCTD3	2	0	0.0738313	2	0	0.0610653
SLC35B2	2	0	0.07384	0	0	-
FAM159A	2	0	0.0738406	2	0	0.0609833
PPIP5K2	2	0	0.0738493	1	0	0.174998
AP000275.65	2	0	0.0738673	1	0	0.174539
C21orf59	2	0	0.0738673	1	0	0.174539
AMBN	2	0	0.0738733	2	0	0.061178
SCN1A	2	0	0.0738739	2	0	0.061466
SLC9A8	2	0	0.0738893	2	0	0.0605494
MRE11A	2	0	0.0739	2	0	0.0612226
TNFRSF10B	2	0	0.0739033	2	0	0.0612533
MLTK	2	0	0.0739093	1	0	0.175828
IL11RA	2	0	0.0739193	1	0	0.174908
ZNF75A	2	0	0.0739293	2	0	0.0609494
CD38	2	0	0.0739293	2	0	0.061232
RMND5B	2	0	0.0739333	2	0	0.0611473
PMS2	2	0	0.0739393	0	0	-
TRPV4	2	0	0.0739493	2	0	0.0608294
CAPN1	2	0	0.0739579	2	0	0.0613426
SLC5A6	2	0	0.0739593	2	0	0.0618094
FCRL4	2	0	0.0739593	2	0	0.0608394
MFSD10	2	0	0.073966	2	0	0.061214
TMCO6	2	0	0.0739873	2	0	0.0610273
TRAPPC2L	2	0	0.0739893	0	0	-
SERPINA10	2	0	0.0739893	2	0	0.0619794
GRXCR1	2	0	0.0739906	2	0	0.0610793
RNF207	2	0	0.0739946	1	0	0.1747
PCDHB10	2	0	0.073996	2	0	0.0613406
OR5A1	2	0	0.0739973	2	0	0.0612813
MAD1L1	2	0	0.0740093	1	0	0.174478
OR5K4	2	0	0.0740093	1	0	0.174288
SH3D19	2	0	0.0740093	2	0	0.0615994
KRT4	2	0	0.0740093	2	0	0.0606594
SPAG17	2	0	0.0740106	2	0	0.0610546
MYLK3	2	0	0.0740193	1	0	0.175278
WFS1	2	0	0.0740193	2	0	0.0611594
ZNF552	2	0	0.0740246	2	0	0.0611493
FAM198B	2	0	0.0740253	1	0	0.175131
PARP11	2	0	0.0740279	1	0	0.175122
PPP2R3A	2	0	0.0740293	2	0	0.0612794
C3AR1	2	0	0.0740293	2	0	0.0600594
NAAA	2	0	0.0740293	1	0	0.175024
OR6Y1	2	0	0.0740393	1	0	0.174388
MRPL39	2	0	0.0740493	1	0	0.174688
HORMAD2	2	0	0.0740513	2	0	0.061082
GPR160	2	0	0.0740533	2	0	0.0612046
SIAH3	2	0	0.0740593	1	0	0.176278
OR9I1	2	0	0.0740593	2	0	0.0604394
PIGV	2	0	0.0740693	1	0	0.175208
ARHGAP10	2	0	0.0740693	2	0	0.0603094
PTPN22	2	0	0.0740853	2	0	0.06133
KIF13A	2	0	0.0740959	1	0	0.175118
AC005544.1	2	0	0.0741033	2	0	0.0611526
ENPP5	2	0	0.0741119	1	0	0.174625
CLUL1	2	0	0.0741153	1	0	0.174697
DHRS1	2	0	0.0741293	2	0	0.0622294
RBP5	2	0	0.0741293	2	0	0.0612494
FRMD4B	2	0	0.0741393	2	0	0.0616794
TRIM63	2	0	0.0741593	2	0	0.0611194
ENTPD4	2	0	0.0741633	2	0	0.0611066
LGSN	2	0	0.0741693	2	0	0.0615494
RBL1	2	0	0.0741793	2	0	0.0605494
TUBGCP6	2	0	0.0741893	1	0	0.175388
PARPBP	2	0	0.0742093	1	0	0.174088
SGCE	2	0	0.0742093	2	0	0.0603394
ZNF766	2	0	0.0742193	2	0	0.0612694
LSS	2	0	0.0742293	2	0	0.0615494
TRPM3	2	0	0.0742293	2	0	0.0608394
VPS39	2	0	0.0742393	2	0	0.0609994
CUL9	2	0	0.0742393	2	0	0.0605194
SH3D21	2	0	0.0742593	2	0	0.0610894
C1orf177	2	0	0.0742693	2	0	0.0616694
EML5	2	0	0.0742806	1	0	0.175113
BDP1	3	1	0.074286	3	1	0.0567573
SKAP2	2	0	0.0742893	1	0	0.175558
RP1	2	0	0.0742893	2	0	0.0613594
ZNF556	2	0	0.0742993	1	0	0.174688
GSTCD	2	0	0.0742993	2	0	0.0613694
PRSS42	2	0	0.0742993	2	0	0.0610794
ZP1	2	0	0.0742993	2	0	0.0610694
C10orf35	2	0	0.0743193	1	0	0.174818
MX1	2	0	0.0743493	2	0	0.0609794
ADD1	2	0	0.0743893	1	0	0.173858
FAM227A	2	0	0.0743893	2	0	0.0618494
SKIV2L	2	0	0.0743893	2	0	0.0610394
KIF21A	2	0	0.0743993	2	0	0.0616994
FHDC1	2	0	0.0743993	2	0	0.0608994
RNF219	2	0	0.0744293	2	0	0.0615794
RXFP1	2	0	0.0744393	2	0	0.0607094
C2orf57	2	0	0.0744593	1	0	0.176448
SLC22A10	2	0	0.0744693	2	0	0.0614694
MED22	2	0	0.0744993	2	0	0.0610294
TUBE1	2	0	0.0745492	2	0	0.0606294
MAN1B1	2	0	0.0745592	2	0	0.0620194
FAM218A	2	0	0.0745592	2	0	0.0613794
ATG2B	2	0	0.0745592	2	0	0.0612594
ALDH3B1	2	0	0.0745892	2	0	0.0596994
PGM1	2	0	0.0746892	2	0	0.0613894
MS4A14	2	0	0.0746992	2	0	0.0602594
GOLGA5	2	0	0.0747493	1	0	0.175038
C4orf45	2	0	0.0747493	1	0	0.173878
RTN2	2	0	0.0748092	1	0	0.174628
NT5C	2	0	0.0748593	2	0	0.0612194
HPGD	2	0	0.0748593	2	0	0.0610494
PIEZO2	2	0	0.0749892	1	0	0.175908
MAGI3	2	0	0.0749892	2	0	0.0617494
SCRN3	2	0	0.0750993	2	0	0.0615194
AQP11	2	0	0.0750993	2	0	0.0611894
MYBPC2	2	0	0.0753593	2	0	0.0603194
TRIM45	8	6	0.0842592	7	6	0.0871491
PON3	7	5	0.0874091	6	5	0.098249
LRRC55	7	5	0.0888091	5	5	0.169968
SLC8B1	3	1	0.0904291	3	1	0.0703193
TMCO4	3	1	0.0904591	3	1	0.0702493
HEATR4	3	1	0.0908091	2	1	0.160608
DPY19L4	3	1	0.0909991	3	1	0.0709193
TACC2	3	1	0.0913291	3	1	0.0695793
TRPA1	6	4	0.0913591	4	4	0.200008
BLM	3	1	0.0913691	3	1	0.0702093
ZNF486	3	1	0.0914479	2	1	0.161877
C10orf90	3	1	0.0915191	3	1	0.0698393
BEST3	3	1	0.0915691	3	1	0.0706593
DQX1	3	1	0.0915891	3	1	0.0704593
WDR93	3	1	0.0915899	3	1	0.0702973
TAGLN	3	1	0.0915933	2	1	0.162305
CHRNA6	3	1	0.0915979	2	1	0.161794
ERCC3	3	1	0.0916891	3	1	0.0711993
NFE2L3	3	1	0.0917191	2	1	0.160198
ARMC4	3	1	0.0917191	3	1	0.0701493
COL4A3	3	1	0.0917391	2	1	0.163368
ABCC3	3	1	0.0917391	3	1	0.0691293
GZMA	3	1	0.0918391	3	1	0.0710693
C4orf21	3	1	0.0918579	3	1	0.0708379
FLG2	3	1	0.0918691	3	1	0.0711793
RGL3	3	1	0.0918691	3	1	0.0711693
CSNK2A3	3	1	0.0918891	2	1	0.162168
ORC4	3	1	0.0919246	3	1	0.0705579
CCDC153	3	1	0.0919739	2	1	0.162214
STEAP2	3	1	0.0919991	2	1	0.163478
BRF2	3	1	0.0921086	1	1	0.349578
CATSPERB	3	1	0.0921286	1	1	0.349514
AHI1	3	1	0.0921291	3	1	0.0703793
OMA1	3	1	0.0921791	3	1	0.0699893
DNAH5	6	4	0.0922091	6	4	0.0599794
ST6GAL2	3	1	0.0922186	3	1	0.0702533
CEP135	3	1	0.0922391	1	1	0.350237
PPP3R2	3	1	0.0922391	2	1	0.161708
F11	3	1	0.0922591	3	1	0.0711293
APOBEC4	3	1	0.0922991	3	1	0.0714493
EYS	6	4	0.0923391	4	4	0.200088
ZNF549	6	4	0.0924291	5	4	0.111659
PHKB	6	4	0.0924591	5	4	0.112999
RGSL1	3	1	0.0924691	3	1	0.0704493
CPA3	3	1	0.0925491	3	1	0.0694493
TTC21B	3	1	0.0927891	3	1	0.0705893
APCS	3	1	0.0931491	3	1	0.0689993
METAP1D	6	4	0.0937491	6	4	0.0601694
FAM183A	6	4	0.0938691	5	4	0.111569
OR6V1	6	4	0.0940591	6	4	0.0597994
APTX	5	3	0.095039	5	3	0.0645393
PPP1R32	4	2	0.095149	3	2	0.143909
EHBP1L1	5	3	0.095509	5	3	0.0662993
HCAR3	4	2	0.095659	3	2	0.143089
ENPEP	4	2	0.095989	4	2	0.0701693
APOBEC3G	4	2	0.096049	3	2	0.145009
BCL2L12	4	2	0.096119	3	2	0.143799
NOC2L	4	2	0.096549	3	2	0.145759
MSS51	15	15	0.100419	13	14	0.0813192
SLC22A11	15	15	0.101069	12	15	0.153458
PDZD9	11	10	0.101109	11	10	0.0531295
PIK3C2G	11	10	0.102009	11	10	0.0540895
OR6F1	11	11	0.103489	10	11	0.0855391
DYTN	10	9	0.107889	9	9	0.099499
TRIM38	10	9	0.107959	8	9	0.153669
ECHDC2	14	14	0.109169	13	14	0.0806092
CARS2	13	13	0.115739	10	13	0.198278
THNSL1	9	8	0.116679	7	8	0.176598
OR52M1	9	8	0.117089	8	8	0.114979
AC061992.1	9	8	0.118009	9	8	0.0681593
GBP5	19	21	0.122539	15	21	0.202108
SFXN3	16	17	0.122599	12	16	0.193618
SERPINB10	12	12	0.129799	9	12	0.227628
COL6A5	43	54	0.132929	35	53	0.196078
TRMT10B	7	6	0.135229	7	6	0.0875691
ZNF528	7	6	0.136629	7	6	0.0870591
SFI1	7	6	0.137109	5	6	0.241598
SLFN12	7	6	0.137299	4	6	0.366976
SERPINB4	6	5	0.146889	6	5	0.098309
GRIK1	2	1	0.147098	1	1	0.350446
BRCA2	6	5	0.147439	5	5	0.170708
LINC00346	6	5	0.147869	4	5	0.279547
WDR87	10	10	0.150689	9	10	0.136589
TIGD4	13	14	0.152609	12	14	0.121979
ZNF543	13	14	0.154198	13	14	0.0816592
ROS1	5	4	0.156538	4	4	0.201448
SERPINB12	5	4	0.159918	4	4	0.198098
ADAM20	5	4	0.160018	3	4	0.334427
MS4A2	5	4	0.160768	5	4	0.112329
ZNF165	5	4	0.160798	3	4	0.331607
KIAA0586	15	17	0.168058	12	17	0.236988
MIS18BP1	4	3	0.169178	3	3	0.235088
PKHD1L1	5	5	0.169748	5	5	0.118249
GFRAL	4	3	0.169768	4	3	0.127199
CEP290	4	3	0.170228	4	3	0.126969
HIST1H4B	4	3	0.170258	3	3	0.232838
MYH1	4	3	0.170888	3	3	0.234548
DNAH11	4	3	0.170888	4	3	0.127589
FMO3	4	3	0.171548	2	3	0.403896
CR2	4	3	0.172198	4	3	0.128199
ZNF334	4	3	0.172308	3	3	0.234788
DNAH17	4	3	0.172328	4	3	0.128599
FAM71A	20	24	0.172468	16	24	0.252028
CXCL6	17	20	0.177568	14	20	0.224958
PADI2	8	8	0.177918	8	8	0.112499
PCDHA8	8	8	0.178248	7	8	0.176688
NBPF3	8	8	0.178258	7	8	0.176588
DUOX2	8	8	0.178628	7	8	0.177588
NIPSNAP3A	14	16	0.180718	14	16	0.0949991
ADAM18	3	2	0.180808	2	2	0.280837
RHNO1	11	12	0.181488	9	12	0.226388
RAB23	3	2	0.181618	2	2	0.279217
TRANK1	3	2	0.181748	1	2	0.503095
AKR1C3	3	2	0.181918	2	2	0.282647
TTC37	3	2	0.181978	2	2	0.279887
ANKRD32	3	2	0.182198	1	2	0.506315
G6PC	3	2	0.182298	3	2	0.143059
RGL4	3	2	0.182418	3	2	0.144529
TBC1D4	3	2	0.182448	3	2	0.144609
CCDC67	3	2	0.182578	3	2	0.142839
SMCO1	3	2	0.182738	3	2	0.145898
NEK1	3	2	0.182768	3	2	0.143109
OR51G1	3	2	0.182808	3	2	0.145149
HMGB4	3	2	0.182928	3	1	0.0715693
DIAPH3	3	2	0.183098	3	2	0.145639
MKI67IP	3	2	0.183168	2	2	0.282647
PPP2R1B	3	2	0.183258	2	2	0.281657
CCDC102B	3	2	0.183278	2	2	0.280757
ADCY10	3	2	0.183338	3	2	0.145078
GLB1L3	3	2	0.183548	1	2	0.500715
SLFN13	3	2	0.183698	3	2	0.143229
C22orf23	3	2	0.183708	2	2	0.279127
ZNF142	3	2	0.183858	2	2	0.279427
ARSG	3	2	0.183888	2	2	0.281047
TSHR	3	2	0.183908	3	2	0.143609
NLRP14	3	2	0.183968	2	2	0.280997
SACS	3	2	0.184088	3	2	0.144759
ANKRD30B	3	2	0.184098	3	2	0.145089
ZNF439	3	2	0.184198	2	2	0.281687
COL6A6	3	2	0.184208	3	2	0.144829
KIF6	3	2	0.184328	2	2	0.280977
EFCAB7	3	2	0.184398	3	2	0.144709
RLN1	3	2	0.184968	3	2	0.144009
GPR137B	3	2	0.185268	2	2	0.281487
VWA5A	3	2	0.185628	3	2	0.144109
CLMP	1	0	0.190038	1	0	0.174678
DCXR	1	0	0.190108	1	0	0.175718
MUC20	1	0	0.190138	1	0	0.175118
PCDHA12	1	0	0.190198	0	0	-
SLC26A10	28	36	0.190258	27	36	0.0947791
KIF24	1	0	0.190488	0	0	-
CLPB	1	0	0.190488	0	0	-
TBP	1	0	0.190498	1	0	0.175538
CMKLR1	1	0	0.190498	1	0	0.175538
OR6A2	1	0	0.190498	1	0	0.175538
SIK1	1	0	0.190518	1	0	0.175028
PLXNB2	1	0	0.190578	1	0	0.175338
TM4SF20	1	0	0.190578	1	0	0.174678
CHRNA10	1	0	0.190588	1	0	0.174448
CHSY1	1	0	0.190588	1	0	0.174448
GSTA1	1	0	0.190778	1	0	0.174498
FAM217B	1	0	0.190778	1	0	0.174498
ARL9	1	0	0.190778	1	0	0.174498
OR51S1	1	0	0.190788	1	0	0.175588
IL12RB2	1	0	0.190808	1	0	0.175298
VARS2	1	0	0.190828	1	0	0.174598
MRFAP1L1	1	0	0.190828	1	0	0.174598
DSC1	1	0	0.190858	0	0	-
KATNAL2	1	0	0.190858	0	0	-
ZNF831	1	0	0.190858	1	0	0.173268
CPQ	1	0	0.190868	1	0	0.176488
LIFR	1	0	0.190868	1	0	0.176488
ZP3	1	0	0.190878	1	0	0.175478
ANXA7	1	0	0.190878	1	0	0.175478
PALD1	1	0	0.190878	1	0	0.175478
ERBB2IP	1	0	0.190878	1	0	0.175478
SEC23IP	2	1	0.190918	2	1	0.162028
CYP2D6	1	0	0.190928	1	0	0.175768
ZNF641	1	0	0.190928	1	0	0.175768
ERCC5	1	0	0.190938	1	0	0.176198
BIVM-ERCC5	1	0	0.190938	1	0	0.176198
EAPP	1	0	0.190938	1	0	0.176198
GLB1L	1	0	0.190938	1	0	0.176198
PAK6	1	0	0.190958	1	0	0.175538
CYLD	1	0	0.190958	1	0	0.175538
RPAP1	1	0	0.190958	1	0	0.175538
GLOD4	1	0	0.190958	1	0	0.175538
MYCBP2	1	0	0.190958	1	0	0.174978
HEATR6	1	0	0.190968	1	0	0.173988
OR10J5	1	0	0.190978	1	0	0.175808
PRELP	1	0	0.190988	1	0	0.176388
TMEM54	1	0	0.190988	1	0	0.176388
C3orf27	1	0	0.191018	1	0	0.175308
KRBA1	1	0	0.191018	1	0	0.175308
LRP2BP	1	0	0.191018	1	0	0.175308
FBXO16	1	0	0.191018	1	0	0.174618
TP53	1	0	0.191018	1	0	0.174618
VWF	1	0	0.191018	1	0	0.174618
ANTXRL	2	1	0.191038	2	1	0.160868
NAV3	1	0	0.191048	1	0	0.173788
ZCWPW1	1	0	0.191048	1	0	0.173788
PTPDC1	1	0	0.191068	0	0	-
ZFAND1	1	0	0.191068	0	0	-
VMO1	1	0	0.191068	0	0	-
THEM5	1	0	0.191068	1	0	0.176638
SPECC1L	1	0	0.191068	1	0	0.176638
SPECC1L-ADORA2A	1	0	0.191068	1	0	0.176638
GTPBP10	1	0	0.191078	1	0	0.175738
NIPSNAP1	1	0	0.191078	1	0	0.175738
EIF2B4	1	0	0.191078	1	0	0.175738
C6orf163	1	0	0.191078	1	0	0.175738
ZNF786	1	0	0.191078	1	0	0.175328
NCOA7	1	0	0.191098	0	0	-
MRPS17	1	0	0.191098	0	0	-
MRPS17	1	0	0.191098	0	0	-
MYLK2	1	0	0.191098	0	0	-
HIST1H3E	1	0	0.191108	1	0	0.175258
GSTA3	1	0	0.191108	1	0	0.174148
ZSCAN22	1	0	0.191118	1	0	0.175978
MEFV	1	0	0.191118	1	0	0.175978
ZBTB38	1	0	0.191138	1	0	0.175258
KCNC2	1	0	0.191138	1	0	0.174668
AL358113.1	1	0	0.191138	1	0	0.174668
CAPS2	1	0	0.191148	0	0	-
NLRP3	1	0	0.191148	1	0	0.173848
UPB1	1	0	0.191158	1	0	0.173598
GAN	1	0	0.191158	1	0	0.173598
WSCD1	1	0	0.191158	1	0	0.173598
RBM20	1	0	0.191158	1	0	0.173578
ZNF705G	1	0	0.191168	1	0	0.176628
PPFIBP1	1	0	0.191168	1	0	0.176628
TOR1A	1	0	0.191168	1	0	0.176628
MYO1B	1	0	0.191168	1	0	0.176628
PRKRIP1	1	0	0.191168	1	0	0.175428
RBM23	1	0	0.191168	1	0	0.175428
TSGA13	1	0	0.191168	1	0	0.174718
SRSF12	1	0	0.191168	1	0	0.174718
MLK4	1	0	0.191178	1	0	0.175228
TMA16	1	0	0.191178	1	0	0.173058
CTD-2140B24.4	1	0	0.191178	1	0	0.173058
KBTBD6	1	0	0.191188	1	0	0.175258
GHRHR	1	0	0.191188	1	0	0.175138
PIK3CG	1	0	0.191188	1	0	0.174638
GBP1	1	0	0.191188	1	0	0.174638
UGT2B15	2	1	0.191188	2	1	0.163398
FAM134B	1	0	0.191208	1	0	0.174808
AMZ1	1	0	0.191208	1	0	0.174518
C1ORF220	1	0	0.191218	1	0	0.174058
KIF2B	1	0	0.191228	1	0	0.175108
CA4	1	0	0.191228	1	0	0.175108
SORL1	1	0	0.191228	1	0	0.175108
LAMA5	1	0	0.191228	1	0	0.175108
COPG1	1	0	0.191228	1	0	0.174548
TBC1D5	1	0	0.191228	1	0	0.174548
ENGASE	1	0	0.191228	1	0	0.174548
ATP13A1	1	0	0.191228	1	0	0.174548
OSTN	1	0	0.191228	1	0	0.174478
B3GALNT1	1	0	0.191228	1	0	0.174478
EIF2AK3	1	0	0.191228	1	0	0.174478
FSTL1	1	0	0.191258	1	0	0.174878
DNAJC3	1	0	0.191258	1	0	0.174568
SMTNL2	1	0	0.191278	1	0	0.174228
HAMP	1	0	0.191278	1	0	0.174228
POP5	1	0	0.191298	1	0	0.175448
DCST2	1	0	0.191298	1	0	0.174918
APOLD1	1	0	0.191298	1	0	0.174438
C9orf142	1	0	0.191308	1	0	0.175758
DDB2	1	0	0.191308	1	0	0.175758
HNMT	1	0	0.191308	1	0	0.175758
FAM170A	1	0	0.191308	1	0	0.175758
SERPINA1	1	0	0.191308	1	0	0.175758
RAD51D	2	1	0.191318	2	1	0.162338
ZNF354C	1	0	0.191328	0	0	-
ZSCAN23	2	1	0.191328	2	1	0.161808
NLRP2	1	0	0.191338	1	0	0.174888
SLC9A3R1	1	0	0.191338	1	0	0.174888
CNPPD1	1	0	0.191348	1	0	0.175048
MMRN1	1	0	0.191348	1	0	0.175048
ULBP1	1	0	0.191348	1	0	0.173988
GPR84	1	0	0.191348	1	0	0.173918
PARVB	1	0	0.191348	1	0	0.173918
BAK1	1	0	0.191368	1	0	0.175018
AADAC	1	0	0.191398	1	0	0.176308
HACL1	1	0	0.191398	1	0	0.176308
PRSS1	1	0	0.191398	1	0	0.174188
GPX6	1	0	0.191398	1	0	0.174088
DPPA4	1	0	0.191408	1	0	0.175598
TSSK1B	1	0	0.191408	1	0	0.175598
IGSF11	1	0	0.191408	1	0	0.175598
KBTBD12	1	0	0.191408	1	0	0.174848
GCNT2	1	0	0.191408	1	0	0.174848
CHN2	1	0	0.191408	1	0	0.174818
PNPO	1	0	0.191408	1	0	0.174818
DHX34	1	0	0.191418	0	0	-
NNMT	1	0	0.191428	1	0	0.175838
ACSF2	1	0	0.191428	1	0	0.175838
INTS9	1	0	0.191438	1	0	0.175178
COL13A1	1	0	0.191448	1	0	0.175508
RMDN1	1	0	0.191448	1	0	0.175508
LAMB4	1	0	0.191458	1	0	0.175658
EXOSC3	1	0	0.191458	1	0	0.175658
PCDHB14	1	0	0.191458	1	0	0.175658
STX8	1	0	0.191468	0	0	-
EPS8L3	1	0	0.191468	0	0	-
TRIML1	1	0	0.191468	1	0	0.174418
NKG7	1	0	0.191468	1	0	0.174418
ANKLE1	1	0	0.191488	0	0	-
ADARB2	1	0	0.191508	1	0	0.175608
KIAA1009	1	0	0.191508	1	0	0.175548
STEAP4	1	0	0.191518	0	0	-
SPPL2A	1	0	0.191518	0	0	-
SPAG7	1	0	0.191518	1	0	0.175128
NEDD4	1	0	0.191528	0	0	-
PTPRG	1	0	0.191528	0	0	-
RTP3	1	0	0.191548	0	0	-
TMEM5	1	0	0.191548	1	0	0.175718
HMGCR	1	0	0.191548	1	0	0.175438
OSBPL3	1	0	0.191548	1	0	0.175438
USP24	1	0	0.191548	1	0	0.175438
FAM96A	1	0	0.191558	0	0	-
NAT6	1	0	0.191558	1	0	0.175838
PMPCB	1	0	0.191558	1	0	0.175838
ZBED4	1	0	0.191558	1	0	0.175038
USP4	1	0	0.191558	1	0	0.175038
PARM1	1	0	0.191558	1	0	0.174438
EIF6	1	0	0.191558	1	0	0.174438
RP11-125O5.2	1	0	0.191558	1	0	0.174388
GPRC5C	1	0	0.191568	1	0	0.175688
NXPE1	1	0	0.191568	1	0	0.175688
MPZL1	1	0	0.191568	1	0	0.174508
HLA-DQB1	1	0	0.191568	1	0	0.174508
HR	1	0	0.191578	1	0	0.175968
POLG	1	0	0.191578	1	0	0.174068
FBXO43	1	0	0.191588	0	0	-
FAM98A	1	0	0.191588	0	0	-
POLR3H	1	0	0.191588	0	0	-
ZNF76	1	0	0.191588	1	0	0.174688
ADAM22	1	0	0.191588	1	0	0.173848
BCL2L2-PABPN1	1	0	0.191588	1	0	0.173848
PABPN1	1	0	0.191588	1	0	0.173848
PTGS1	1	0	0.191598	1	0	0.175208
COX7A2	1	0	0.191608	1	0	0.174198
F13A1	1	0	0.191608	1	0	0.174198
TRMT1	1	0	0.191608	1	0	0.174198
C6orf222	1	0	0.191618	1	0	0.174768
C3orf20	1	0	0.191618	1	0	0.174768
IFNA16	1	0	0.191618	1	0	0.173218
PCDHGA6	1	0	0.191628	0	0	-
ENTPD7	1	0	0.191628	0	0	-
F2R	1	0	0.191628	0	0	-
OBFC1	1	0	0.191628	1	0	0.174918
HCG27	1	0	0.191638	1	0	0.173628
WBP4	1	0	0.191638	1	0	0.173628
DDX56	1	0	0.191648	1	0	0.175168
DPM2	1	0	0.191648	1	0	0.174468
GRPEL2	1	0	0.191648	1	0	0.173188
CRHBP	1	0	0.191658	0	0	-
EFHD2	1	0	0.191658	0	0	-
MEIOB	1	0	0.191658	1	0	0.176208
GTF2E1	1	0	0.191658	1	0	0.175108
UCN2	1	0	0.191658	1	0	0.174608
KCNJ12	1	0	0.191658	1	0	0.174608
CYP4F22	1	0	0.191668	1	0	0.175368
RASA2	1	0	0.191668	1	0	0.174988
SLC10A4	1	0	0.191668	1	0	0.174478
GJA9	1	0	0.191688	1	0	0.174818
CXCR5	1	0	0.191698	1	0	0.174518
CD300LG	1	0	0.191698	1	0	0.174518
SMPDL3A	1	0	0.191698	1	0	0.174008
TARS	1	0	0.191698	1	0	0.174008
T	1	0	0.191708	0	0	-
GALNT1	1	0	0.191708	0	0	-
LARP1	1	0	0.191708	1	0	0.175718
LRIG3	1	0	0.191708	1	0	0.175138
HIST1H4J	1	0	0.191708	1	0	0.174708
UGT2A3	1	0	0.191708	1	0	0.174708
ESRP2	1	0	0.191718	1	0	0.176158
TP53BP2	1	0	0.191718	1	0	0.176158
MARK3	1	0	0.191718	1	0	0.175888
KCNH6	1	0	0.191718	1	0	0.175888
MRGPRF	1	0	0.191718	1	0	0.174668
ANKRD26	1	0	0.191728	0	0	-
GCGR	1	0	0.191728	0	0	-
RAD18	1	0	0.191728	1	0	0.174908
HIST1H1A	1	0	0.191737	1	0	0.175032
NLRP7	1	0	0.191738	1	0	0.176458
TSPAN2	1	0	0.191738	1	0	0.176458
SPATA3	1	0	0.191738	1	0	0.175948
HYAL3	1	0	0.191738	1	0	0.175948
UGT1A4	1	0	0.191738	1	0	0.175948
KIF20A	1	0	0.191738	1	0	0.175948
OR4K14	1	0	0.191738	1	0	0.175088
FAM135A	1	0	0.191738	1	0	0.175088
TKTL2	1	0	0.191738	1	0	0.174838
GPR126	1	0	0.191738	1	0	0.173708
RGS14	1	0	0.191748	1	0	0.174498
ALG14	1	0	0.191748	1	0	0.174228
USP3	1	0	0.191748	1	0	0.174228
CASP9	1	0	0.191748	1	0	0.173688
PCDHGA1	1	0	0.191748	1	0	0.173688
MYNN	1	0	0.191748	1	0	0.173688
ZNF335	1	0	0.191758	1	0	0.175748
NUDCD3	1	0	0.191758	1	0	0.173958
LYSMD3	1	0	0.191758	1	0	0.173958
OGFR	1	0	0.191768	0	0	-
TTC27	1	0	0.191788	0	0	-
SIGLEC7	1	0	0.191788	0	0	-
RNASE8	1	0	0.191788	1	0	0.175798
CCDC88A	1	0	0.191788	1	0	0.174168
TWISTNB	2	1	0.191788	2	1	0.162238
GPRIN3	1	0	0.191795	1	0	0.174733
ZC3H7A	1	0	0.191808	1	0	0.175528
UBL5	1	0	0.191808	1	0	0.175528
CCDC138	1	0	0.191808	1	0	0.175458
FAM134A	1	0	0.191808	1	0	0.174548
OR10P1	1	0	0.191818	0	0	-
ACCS	1	0	0.191818	0	0	-
OR10A2	1	0	0.191818	0	0	-
CD2AP	1	0	0.191818	1	0	0.175628
HAL	1	0	0.191818	1	0	0.175458
NDUFV2	1	0	0.191818	1	0	0.175028
TTI2	1	0	0.191818	1	0	0.173718
HRH4	1	0	0.191828	1	0	0.174938
SLC16A9	1	0	0.191828	1	0	0.174938
SEC14L3	1	0	0.191828	1	0	0.174878
RSBN1L	1	0	0.191838	0	0	-
UBE4A	1	0	0.191838	1	0	0.174998
CDH3	1	0	0.191848	0	0	-
TRPM6	1	0	0.191848	1	0	0.175998
FARSB	1	0	0.191848	1	0	0.175718
PGAM1	1	0	0.191848	1	0	0.175248
STAMBPL1	1	0	0.191848	1	0	0.175248
FMO4	1	0	0.191858	1	0	0.175868
MICAL1	1	0	0.191858	1	0	0.175868
PAH	1	0	0.191858	1	0	0.175868
RFX6	1	0	0.191858	1	0	0.175868
C14orf105	1	0	0.191858	1	0	0.174138
ALG8	1	0	0.191858	1	0	0.174138
DEFB126	1	0	0.191858	1	0	0.173828
SETD9	1	0	0.191858	1	0	0.173828
CS	1	0	0.19186	1	0	0.17488
SPG20	1	0	0.191873	1	0	0.174981
RNF40	1	0	0.191878	1	0	0.175808
POP4	1	0	0.191878	1	0	0.175018
RUNDC3B	1	0	0.191878	1	0	0.174338
ZNF415	1	0	0.191878	1	0	0.174338
AC004381.6	1	0	0.191878	1	0	0.174338
OR7C2	1	0	0.191878	1	0	0.174338
ATRAID	1	0	0.191878	1	0	0.173288
IFT27	1	0	0.191886	1	0	0.175326
GPHA2	1	0	0.191888	1	0	0.175398
CYP11B1	1	0	0.191888	1	0	0.175398
DNAI1	1	0	0.191888	1	0	0.174788
VSTM5	1	0	0.191898	1	0	0.174938
RBMS2	1	0	0.191898	1	0	0.174938
USP28	1	0	0.191898	1	0	0.174938
ZNF551	1	0	0.191908	1	0	0.175578
PI16	1	0	0.191908	1	0	0.175578
EMC1	1	0	0.191908	1	0	0.175578
EVPLL	1	0	0.191908	1	0	0.174318
IGF2R	1	0	0.191908	1	0	0.174318
ATP10A	1	0	0.191918	0	0	-
SLC11A2	1	0	0.191918	1	0	0.174458
CCDC96	1	0	0.191918	1	0	0.174458
TAS2R7	2	1	0.191918	2	1	0.159858
UTP20	1	0	0.191928	1	0	0.176258
DGKI	1	0	0.191928	1	0	0.176258
OR6C65	1	0	0.191928	1	0	0.176258
CD1E	1	0	0.191928	1	0	0.174968
HCK	1	0	0.191928	1	0	0.174968
CCDC19	1	0	0.191928	1	0	0.174788
CTSB	1	0	0.191928	1	0	0.174628
TJP2	1	0	0.191928	1	0	0.174608
SLPI	1	0	0.191928	1	0	0.174608
POLR2C	1	0	0.191928	1	0	0.174608
CLP1	1	0	0.191928	1	0	0.174608
CD300LF	1	0	0.191938	0	0	-
C2orf61	1	0	0.191938	0	0	-
ZBTB9	1	0	0.191938	0	0	-
ZDHHC21	1	0	0.191938	0	0	-
WDR59	1	0	0.191938	0	0	-
RRAS	1	0	0.191938	0	0	-
DNMT3L	1	0	0.191938	0	0	-
UROS	1	0	0.191938	1	0	0.175048
COG5	1	0	0.191938	1	0	0.175048
VPS45	1	0	0.191938	1	0	0.175048
ZNF321P	1	0	0.191938	1	0	0.175048
DUOXA2	1	0	0.191938	1	0	0.175048
CAMTA2	1	0	0.19194	1	0	0.175065
OR52B6	1	0	0.191941	1	0	0.175099
HLTF	1	0	0.191948	1	0	0.176148
ADAM15	1	0	0.191948	1	0	0.175308
ERCC2	1	0	0.191948	1	0	0.175308
FIBP	1	0	0.191948	1	0	0.174848
FBXW12	1	0	0.191948	1	0	0.174848
PTRH1	1	0	0.191948	1	0	0.174848
OLFM3	1	0	0.191948	1	0	0.174118
SLC9B1	1	0	0.191948	1	0	0.174118
ABCB9	1	0	0.191958	1	0	0.174418
LIPM	1	0	0.191958	1	0	0.174418
OXCT2	1	0	0.191958	1	0	0.174208
ZNF33B	1	0	0.191958	1	0	0.174208
SFT2D2	1	0	0.191968	1	0	0.175118
ASB17	1	0	0.191968	1	0	0.175118
CHMP5	1	0	0.191968	1	0	0.175118
LHCGR	1	0	0.191978	1	0	0.174938
KIAA1456	1	0	0.191978	1	0	0.174648
ADH1B	1	0	0.19198	1	0	0.174673
MIPOL1	1	0	0.191988	1	0	0.175418
SPDYC	1	0	0.191988	1	0	0.175418
BUB1B	1	0	0.191988	1	0	0.175298
ZNF101	1	0	0.191988	1	0	0.175278
OR4A15	1	0	0.191988	1	0	0.174528
KLK12	1	0	0.191988	1	0	0.174248
DCAF5	1	0	0.191998	1	0	0.175398
FUT6	1	0	0.191998	1	0	0.175358
KALRN	1	0	0.191998	1	0	0.174948
PSMC3	1	0	0.191998	1	0	0.174768
ROPN1B	1	0	0.191998	1	0	0.174688
BHMT2	1	0	0.192008	0	0	-
KRAS	1	0	0.192008	1	0	0.175588
HDAC10	1	0	0.192008	1	0	0.175228
FGL2	1	0	0.192008	1	0	0.175228
STON2	1	0	0.192008	1	0	0.175088
NKPD1	1	0	0.192008	1	0	0.174688
DUXA	1	0	0.192008	1	0	0.174688
PMM2	1	0	0.192008	1	0	0.174488
PIGQ	1	0	0.192008	1	0	0.174488
NT5DC3	1	0	0.192008	1	0	0.173968
AP5Z1	1	0	0.192008	1	0	0.173968
ANXA11	1	0	0.192018	0	0	-
SLC46A1	1	0	0.192018	0	0	-
FAP	1	0	0.192018	0	0	-
ATP5L2	1	0	0.192018	1	0	0.175198
NUAK1	1	0	0.192018	1	0	0.174858
TMEM95	1	0	0.192018	1	0	0.174858
TTPA	1	0	0.192018	1	0	0.174858
HDAC1	1	0	0.192018	1	0	0.174858
RAPH1	1	0	0.192018	1	0	0.174398
N4BP2L2	1	0	0.192018	1	0	0.174398
KATNA1	2	1	0.192018	2	1	0.162128
PSD	1	0	0.192024	1	0	0.175082
ZCCHC11	1	0	0.192028	1	0	0.174918
HIGD1C	1	0	0.192028	1	0	0.174918
COQ4	1	0	0.192028	1	0	0.174918
OR51E2	1	0	0.192028	1	0	0.174918
FREM2	1	0	0.192028	1	0	0.174348
DEFB119	1	0	0.192028	1	0	0.173748
PRDM10	1	0	0.192034	0	0	-
GLRX	1	0	0.192038	1	0	0.174108
GHSR	1	0	0.192038	1	0	0.174108
GAL3ST4	1	0	0.192047	1	0	0.175331
THBS3	1	0	0.192048	0	0	-
ANGEL1	1	0	0.192048	1	0	0.175078
FGL1	1	0	0.192048	1	0	0.174358
FAM217A	1	0	0.192048	1	0	0.174358
TTC9C	1	0	0.192058	1	0	0.174028
XDH	1	0	0.192068	0	0	-
LRP10	1	0	0.192068	0	0	-
STK39	1	0	0.192068	1	0	0.176658
SERPINB7	1	0	0.192068	1	0	0.175938
C9orf50	1	0	0.192068	1	0	0.175818
OR14C36	1	0	0.192068	1	0	0.175818
PTER	1	0	0.192068	1	0	0.174948
NME9	1	0	0.192068	1	0	0.174948
ROBO1	1	0	0.192068	1	0	0.174898
NOX4	1	0	0.192068	1	0	0.172688
IKZF5	1	0	0.192068	1	0	0.172688
CTC-554D6.1	1	0	0.192078	0	0	-
CD200R1L	1	0	0.192078	0	0	-
ATF6B	1	0	0.192078	0	0	-
TPST1	1	0	0.192078	0	0	-
SLC24A5	1	0	0.192078	0	0	-
ANKLE2	1	0	0.192078	0	0	-
SAMD15	2	1	0.192088	1	1	0.350017
SNX24	1	0	0.192088	1	0	0.174478
TEX40	1	0	0.192088	1	0	0.173828
ARNTL2	1	0	0.192092	1	0	0.175046
RNF19A	1	0	0.192092	1	0	0.175046
CTH	1	0	0.192098	0	0	-
AKAP9	1	0	0.192098	0	0	-
NVL	1	0	0.192098	0	0	-
ACTR5	1	0	0.192098	1	0	0.174618
OR10H3	1	0	0.192098	1	0	0.174608
CCDC8	1	0	0.192098	1	0	0.174438
AK3	1	0	0.192098	1	0	0.174438
MCOLN3	1	0	0.192108	1	0	0.174808
HMMR	1	0	0.192108	1	0	0.174588
MESDC2	1	0	0.192108	1	0	0.174588
OAS3	2	1	0.192118	1	1	0.349627
MICALL1	1	0	0.192118	1	0	0.175648
GPR158	1	0	0.192118	1	0	0.175648
DKFZP434A062	1	0	0.192118	1	0	0.174728
THBS1	1	0	0.192118	1	0	0.174728
ZC3HAV1	1	0	0.192118	1	0	0.174728
RP11-293I14.2	1	0	0.192118	1	0	0.174538
THAP2	1	0	0.192118	1	0	0.174538
GPR22	1	0	0.192118	1	0	0.174318
SLC26A5	1	0	0.192128	0	0	-
DEFB132	1	0	0.192128	0	0	-
SLC6A13	1	0	0.192128	1	0	0.175708
POLH	1	0	0.192128	1	0	0.175708
C10orf120	1	0	0.192129	1	0	0.175081
RBPJ	1	0	0.192129	1	0	0.174906
LOXL4	1	0	0.192132	0	0	-
PAQR5	1	0	0.192133	0	0	-
DTYMK	1	0	0.192138	1	0	0.175078
HPS1	1	0	0.192138	1	0	0.174848
RXRG	1	0	0.192144	0	0	-
DHX36	1	0	0.192148	1	0	0.174838
SERPINA12	1	0	0.192148	1	0	0.174418
GNRH2	1	0	0.192148	1	0	0.174418
GALNT15	1	0	0.192148	1	0	0.174418
TBC1D12	1	0	0.192155	1	0	0.175302
SCYL2	1	0	0.192155	1	0	0.174871
HOOK1	1	0	0.192158	1	0	0.175448
HIGD1A	1	0	0.192158	1	0	0.175088
METTL12	1	0	0.192167	0	0	-
COX19	1	0	0.192168	1	0	0.175318
AKIP1	1	0	0.192168	1	0	0.173518
CYP20A1	1	0	0.192168	1	0	0.173518
HOXB13	1	0	0.192172	1	0	0.174755
HRASLS5	1	0	0.192175	1	0	0.175015
TMED3	1	0	0.192178	0	0	-
TRIM49	1	0	0.192178	0	0	-
PLCXD2	1	0	0.192178	1	0	0.176028
TCN1	1	0	0.192178	1	0	0.176028
MTO1	1	0	0.192178	1	0	0.174798
IFT52	1	0	0.192178	1	0	0.174508
CENPH	1	0	0.192185	1	0	0.174962
CPSF2	1	0	0.192188	0	0	-
PCDHB2	1	0	0.192188	1	0	0.175308
BMPR2	1	0	0.192188	1	0	0.175308
SECISBP2L	1	0	0.192188	1	0	0.175308
CYP1A2	1	0	0.192188	1	0	0.175108
ZNF430	1	0	0.192188	1	0	0.175108
SPATA16	1	0	0.192188	1	0	0.174338
CCDC79	1	0	0.192188	1	0	0.173808
C7orf31	1	0	0.192188	1	0	0.173308
GFAP	1	0	0.192189	0	0	-
NUSAP1	1	0	0.192192	1	0	0.175083
AMPH	1	0	0.192198	1	0	0.174668
INMT-FAM188B	1	0	0.192198	1	0	0.174668
INMT	1	0	0.192198	1	0	0.174668
CDH9	1	0	0.192198	1	0	0.174668
TAF13	1	0	0.192198	1	0	0.174668
FILIP1	1	0	0.192198	1	0	0.174668
LLGL2	1	0	0.192198	1	0	0.174668
DNAJC2	1	0	0.192206	1	0	0.174862
ZMYND10	1	0	0.192208	0	0	-
TOP3A	2	1	0.192208	1	1	0.350467
ALX1	1	0	0.192208	1	0	0.175868
FABP7	1	0	0.192208	1	0	0.174858
QARS	1	0	0.192208	1	0	0.174708
AGGF1	1	0	0.192211	1	0	0.174876
CCDC24	1	0	0.192215	0	0	-
CD160	1	0	0.192216	1	0	0.175062
NDUFB2	1	0	0.192217	1	0	0.174965
FAM124A	1	0	0.192217	1	0	0.174965
PADI1	1	0	0.192218	0	0	-
PRADC1	1	0	0.192218	0	0	-
HBP1	1	0	0.192224	1	0	0.175276
ADAMTS8	1	0	0.19223	0	0	-
CGN	1	0	0.19223	0	0	-
KRT2	1	0	0.19223	0	0	-
CTTNBP2NL	1	0	0.192235	1	0	0.174853
RAP1GAP	1	0	0.192237	1	0	0.174901
SEMA3C	1	0	0.192238	0	0	-
BEST4	1	0	0.192238	1	0	0.175428
XIRP1	1	0	0.192238	1	0	0.175258
NME8	1	0	0.192238	1	0	0.174998
LGR6	1	0	0.192238	1	0	0.174648
SLC6A5	1	0	0.192238	1	0	0.173858
CMBL	1	0	0.192238	1	0	0.173858
TRAF3IP1	1	0	0.192248	0	0	-
MRPS35	1	0	0.192248	1	0	0.175258
CCSER2	1	0	0.192248	1	0	0.175258
DYM	1	0	0.192248	1	0	0.175258
ECD	1	0	0.192248	1	0	0.174548
CKAP2L	1	0	0.192248	1	0	0.173838
SPAG9	1	0	0.192252	1	0	0.174901
ARHGAP28	1	0	0.192257	0	0	-
MNDA	1	0	0.192258	1	0	0.175218
DNAJC16	2	1	0.192258	2	1	0.161278
GPR61	1	0	0.192265	1	0	0.17487
FSCN3	1	0	0.192265	1	0	0.174779
KIF27	1	0	0.192265	0	0	-
OTUD7B	1	0	0.192268	1	0	0.175858
ARMC2	1	0	0.192268	1	0	0.174768
OR52W1	1	0	0.192272	1	0	0.174875
EMR3	1	0	0.192272	1	0	0.174827
ULK2	1	0	0.192273	1	0	0.175187
GAMT	1	0	0.192278	1	0	0.175968
RNF141	1	0	0.192278	1	0	0.175968
LAMC2	1	0	0.192278	1	0	0.175868
TXNDC16	1	0	0.192278	1	0	0.175868
GALNT3	1	0	0.192278	1	0	0.175228
ADAMTS17	1	0	0.192278	1	0	0.175138
ITIH5	1	0	0.192278	1	0	0.175138
SLIT2	1	0	0.192278	1	0	0.174728
CLEC19A	1	0	0.192288	1	0	0.175198
SCARB1	1	0	0.192288	1	0	0.174858
RRP12	1	0	0.192288	1	0	0.174858
LRRC49	1	0	0.192288	1	0	0.174808
PCDHA4	1	0	0.192288	1	0	0.174808
P4HA1	1	0	0.192288	1	0	0.174518
SLC22A15	1	0	0.192288	1	0	0.174518
TMEM97	1	0	0.192291	1	0	0.17471
CCDC54	1	0	0.192291	1	0	0.17471
RIPK2	1	0	0.192294	0	0	-
SOWAHB	1	0	0.192294	0	0	-
SENP1	1	0	0.192298	0	0	-
SULF1	1	0	0.192298	0	0	-
RNF182	1	0	0.192298	1	0	0.175818
RIOK1	1	0	0.192298	1	0	0.175818
PLA1A	1	0	0.192298	1	0	0.175418
WDR61	1	0	0.192298	1	0	0.175128
RNF214	1	0	0.192298	1	0	0.175128
PER3	1	0	0.192298	1	0	0.175078
BIN3	1	0	0.192308	1	0	0.175708
DIAPH1	1	0	0.192311	1	0	0.174842
LRRC45	1	0	0.192312	1	0	0.174963
C16orf89	1	0	0.192312	1	0	0.174963
TFIP11	1	0	0.192314	1	0	0.175164
GUSB	1	0	0.192318	0	0	-
SLITRK6	1	0	0.192318	1	0	0.174628
C4orf32	1	0	0.192318	1	0	0.174448
TPCN2	1	0	0.192318	1	0	0.174448
CA10	1	0	0.192319	1	0	0.174825
DHX40	1	0	0.192321	1	0	0.175124
ZNF485	1	0	0.192322	1	0	0.175477
UMODL1	1	0	0.192322	1	0	0.175477
HTR4	1	0	0.192326	0	0	-
MRGPRX3	1	0	0.192331	1	0	0.174651
CHRNB3	1	0	0.192338	1	0	0.175308
STK32A	1	0	0.192338	1	0	0.175098
RNASE6	1	0	0.192338	1	0	0.173438
RAB40B	1	0	0.192338	1	0	0.173438
EXD3	1	0	0.192338	1	0	0.173438
ITGA2B	1	0	0.192339	1	0	0.174981
ODF4	1	0	0.192342	1	0	0.174957
SNX11	1	0	0.192342	0	0	-
GDAP1	1	0	0.192348	1	0	0.174681
C10orf91	1	0	0.192348	1	0	0.175588
B3GALT5	1	0	0.192348	1	0	0.175588
CAPN2	1	0	0.192348	1	0	0.175588
VSTM4	1	0	0.192348	1	0	0.175088
FMO5	1	0	0.192348	1	0	0.175068
CLEC17A	1	0	0.192348	1	0	0.174508
SLC25A23	1	0	0.192348	1	0	0.174118
PPP1R42	1	0	0.192348	1	0	0.173688
AMBP	1	0	0.192351	1	0	0.175083
ZNF709	1	0	0.192358	1	0	0.174595
ZNF709	1	0	0.192358	1	0	0.174595
LRP4	1	0	0.192358	1	0	0.175738
CASQ2	1	0	0.19236	1	0	0.174812
UTP6	1	0	0.192364	1	0	0.174774
CCDC159	1	0	0.192364	1	0	0.174774
POC1B	1	0	0.192368	0	0	-
LCLAT1	1	0	0.192368	1	0	0.176118
ZBTB25	1	0	0.192368	1	0	0.176118
C8A	1	0	0.192368	1	0	0.176118
FXYD6	1	0	0.192368	1	0	0.174818
NUP37	1	0	0.192368	1	0	0.174818
APOF	1	0	0.192369	1	0	0.174913
CEP72	1	0	0.192371	0	0	-
SCN7A	1	0	0.192377	1	0	0.174988
KLK3	1	0	0.192377	1	0	0.17486
PCDHGB6	1	0	0.192377	1	0	0.17486
ERAL1	1	0	0.192378	0	0	-
OR4C46	1	0	0.192378	1	0	0.175798
VPS11	1	0	0.192378	1	0	0.175518
MRPL22	1	0	0.192378	1	0	0.175448
TBKBP1	1	0	0.192378	1	0	0.174888
HIST1H3F	1	0	0.192378	1	0	0.174618
CTB-167G5.5	1	0	0.192378	1	0	0.174618
LPA	1	0	0.192379	1	0	0.175068
C7orf10	1	0	0.192379	1	0	0.174731
KCNV2	1	0	0.192386	1	0	0.1749
MBOAT1	1	0	0.192386	0	0	-
OR2G3	1	0	0.192386	1	0	0.175001
TMEM104	1	0	0.192388	1	0	0.175248
RGS11	1	0	0.192388	1	0	0.174658
C1orf50	2	1	0.192388	2	1	0.163208
RSL24D1	1	0	0.192394	1	0	0.17462
CUEDC1	1	0	0.192398	1	0	0.175246
HSD11B1L	1	0	0.192398	1	0	0.174868
CA3	1	0	0.192398	1	0	0.174718
CHRDL2	1	0	0.192398	1	0	0.173938
LYPD6	1	0	0.192398	1	0	0.173938
ELP2	1	0	0.192398	1	0	0.173938
OR5D16	1	0	0.192401	1	0	0.175168
MRPS24	1	0	0.192403	1	0	0.174925
ZGPAT	1	0	0.192407	1	0	0.175315
PRR23A	2	1	0.192408	1	1	0.349847
CALHM2	1	0	0.192408	1	0	0.175818
DMBX1	1	0	0.192408	1	0	0.175818
MALSU1	1	0	0.192408	1	0	0.173848
ADH5	1	0	0.192408	1	0	0.173848
GABRR2	1	0	0.192408	1	0	0.173848
ABCA5	2	1	0.192408	2	1	0.162878
KNG1	1	0	0.19241	1	0	0.174693
CCDC169	1	0	0.192414	1	0	0.174967
TAAR9	1	0	0.192415	1	0	0.174785
TMEM176A	1	0	0.192418	1	0	0.175048
IDH2	1	0	0.192418	1	0	0.175048
C20orf197	1	0	0.192418	1	0	0.174508
DSPP	1	0	0.192418	1	0	0.174508
BLZF1	1	0	0.192418	1	0	0.174508
TSPAN16	1	0	0.192418	1	0	0.174508
RAP1GAP2	1	0	0.192418	1	0	0.174318
TNNT2	1	0	0.192418	1	0	0.174318
SLC17A5	1	0	0.192418	1	0	0.174278
IFRD1	1	0	0.192418	1	0	0.174258
ZNF329	1	0	0.192418	1	0	0.174178
ZSCAN29	1	0	0.192418	1	0	0.174018
CNTNAP2	1	0	0.192418	1	0	0.173718
HNF4G	1	0	0.192419	1	0	0.175111
OR52A1	1	0	0.192425	1	0	0.174951
KIAA1107	1	0	0.192425	1	0	0.174671
ELK4	1	0	0.192428	1	0	0.174948
FAM65C	1	0	0.192429	1	0	0.175003
SNF8	1	0	0.192429	1	0	0.175003
CGRRF1	1	0	0.192432	1	0	0.175107
RP11-1035H13.3	1	0	0.192432	1	0	0.175008
DHRS4	1	0	0.192438	1	0	0.175648
C1orf174	1	0	0.192438	1	0	0.175648
UHRF1BP1	1	0	0.192438	1	0	0.174738
TDRD10	1	0	0.192439	1	0	0.175164
IZUMO4	1	0	0.192442	1	0	0.174994
USP16	1	0	0.192443	1	0	0.174681
VAV3	1	0	0.192443	1	0	0.174681
TMEM119	1	0	0.192448	1	0	0.175088
INTU	1	0	0.192448	1	0	0.175088
CD1C	1	0	0.192448	1	0	0.174388
RBM12B	1	0	0.192451	0	0	-
ASB1	1	0	0.192451	0	0	-
LZTR1	1	0	0.192452	1	0	0.174865
SNX5	1	0	0.192458	1	0	0.175708
CD22	1	0	0.192458	1	0	0.175708
TRIB3	1	0	0.192458	1	0	0.174528
GABRA6	1	0	0.192458	1	0	0.173828
EPHA3	1	0	0.192463	1	0	0.174923
TAS2R46	1	0	0.192463	1	0	0.174893
ATMIN	1	0	0.192464	0	0	-
LAMP1	1	0	0.192468	0	0	-
NPC1L1	1	0	0.192468	0	0	-
PCDHB6	1	0	0.192468	0	0	-
ASNA1	1	0	0.192468	0	0	-
CSPG4	1	0	0.192468	1	0	0.176348
LMAN1L	1	0	0.192468	1	0	0.175228
CYB5D1	1	0	0.192468	1	0	0.175228
VTI1A	1	0	0.192468	1	0	0.175078
UBXN11	1	0	0.192468	1	0	0.175078
OR1E1	2	1	0.192478	1	1	0.351087
TBCE	1	0	0.192478	1	0	0.176808
OR10K1	1	0	0.192478	1	0	0.174258
KRT73	1	0	0.192478	1	0	0.174258
IFITM3	1	0	0.192478	1	0	0.173798
CTDSP2	1	0	0.192478	1	0	0.173798
AP1M1	1	0	0.192478	1	0	0.173798
TM6SF1	1	0	0.19248	1	0	0.175071
LTN1	1	0	0.192485	0	0	-
C3orf17	1	0	0.192488	1	0	0.176048
THTPA	1	0	0.192488	1	0	0.174598
PLCXD3	1	0	0.192488	1	0	0.174528
PRPF38B	1	0	0.192488	1	0	0.174528
ATP5C1	1	0	0.192489	1	0	0.174933
HIST1H2BF	1	0	0.19249	0	0	-
MATN3	1	0	0.19249	1	0	0.17525
RAB36	1	0	0.192491	1	0	0.175011
NFX1	1	0	0.192495	1	0	0.174813
SLCO1C1	1	0	0.192498	0	0	-
ANXA6	1	0	0.192498	1	0	0.175828
USP39	1	0	0.192498	1	0	0.175648
FSD1L	1	0	0.192498	1	0	0.175428
USP20	1	0	0.192498	1	0	0.175428
KRT82	1	0	0.192498	1	0	0.175168
KLHDC4	1	0	0.192498	1	0	0.175168
SNX20	1	0	0.192498	1	0	0.173988
C9orf78	1	0	0.192498	1	0	0.173988
GCNT1	1	0	0.192498	1	0	0.173988
ARHGEF40	1	0	0.192502	1	0	0.175215
ZNF582	1	0	0.192506	1	0	0.17471
TCF3	1	0	0.192508	0	0	-
GNAT1	1	0	0.192508	0	0	-
LSG1	1	0	0.192508	1	0	0.175518
AP3M1	1	0	0.192508	1	0	0.174978
C4orf27	1	0	0.192508	1	0	0.174978
KIR3DL2	1	0	0.192508	1	0	0.174978
ASB16	1	0	0.192508	1	0	0.174668
CCBE1	1	0	0.192508	1	0	0.174668
PHF17	1	0	0.192508	1	0	0.172898
HLX	1	0	0.192508	1	0	0.172898
ATAD3A	1	0	0.192508	0	0	-
ST8SIA3	1	0	0.192508	0	0	-
KCNAB3	1	0	0.192517	0	0	-
SYT4	1	0	0.192518	1	0	0.174938
ENDOD1	1	0	0.192518	1	0	0.174778
NANOGNB	1	0	0.192518	1	0	0.174548
MR1	1	0	0.192518	1	0	0.174548
DKKL1	1	0	0.192518	1	0	0.174168
LRP5	1	0	0.192518	1	0	0.173958
HIST1H2BI	1	0	0.192521	1	0	0.174829
RRNAD1	1	0	0.192528	1	0	0.175368
CRYM	1	0	0.192528	1	0	0.175018
PRSS12	1	0	0.192528	1	0	0.174168
PTHLH	1	0	0.192528	1	0	0.173848
CREB3L3	1	0	0.192528	1	0	0.173848
CD207	1	0	0.192528	1	0	0.173848
C5orf51	2	1	0.192528	2	1	0.162568
APOBEC3B	1	0	0.192536	1	0	0.174571
GPATCH4	1	0	0.192538	0	0	-
ABCA12	1	0	0.192538	0	0	-
IL36RN	1	0	0.192538	0	0	-
CNTRL	1	0	0.192538	0	0	-
PIK3R5	1	0	0.192538	1	0	0.174288
EPB41	1	0	0.192538	1	0	0.174288
LNPEP	2	1	0.192538	2	1	0.162348
INPP5F	1	0	0.192544	1	0	0.174903
MMD2	1	0	0.192547	1	0	0.174867
VTA1	1	0	0.192551	1	0	0.174685
AC026703.1	1	0	0.192551	1	0	0.17467
MYH2	1	0	0.192558	0	0	-
BLVRB	1	0	0.192558	1	0	0.174758
UQCRH	1	0	0.192558	1	0	0.174748
POLD3	1	0	0.192558	1	0	0.174748
OGDHL	1	0	0.192558	1	0	0.174748
DPRX	1	0	0.192558	1	0	0.174338
BCAS2	1	0	0.192558	1	0	0.173558
CTSH	1	0	0.192558	1	0	0.173558
UGT3A2	1	0	0.192558	1	0	0.173558
CLK1	1	0	0.192558	1	0	0.173558
DCHS1	1	0	0.19256	0	0	-
F13B	1	0	0.192566	1	0	0.175049
PRSS58	1	0	0.192571	1	0	0.175274
RNASE10	1	0	0.192576	1	0	0.175002
GADD45GIP1	2	1	0.192578	1	1	0.349386
ECHDC1	1	0	0.192578	1	0	0.176128
HDAC11	1	0	0.192578	1	0	0.174688
ACOX1	1	0	0.192578	1	0	0.174688
SIGLEC8	1	0	0.19258	1	0	0.174857
ARMC3	1	0	0.192588	1	0	0.176168
FAM120AOS	1	0	0.192588	1	0	0.175658
ERCC4	1	0	0.192588	1	0	0.175658
MRPL35	1	0	0.192588	1	0	0.175548
KNSTRN	1	0	0.192588	1	0	0.175428
GNB3	1	0	0.192588	1	0	0.174878
FRMD4A	1	0	0.192588	1	0	0.174878
HMGN3	1	0	0.192588	1	0	0.174708
OR5AC2	1	0	0.192588	1	0	0.174568
LSR	1	0	0.192588	1	0	0.174158
ACTRT2	1	0	0.192598	0	0	-
L1TD1	1	0	0.192598	1	0	0.176038
ALOX15B	2	1	0.192598	2	1	0.163458
NT5E	1	0	0.192602	1	0	0.174801
SRPK1	1	0	0.192603	1	0	0.174957
OR4K1	1	0	0.192608	0	0	-
PANX2	1	0	0.192608	0	0	-
DCP1B	1	0	0.192608	1	0	0.174228
THAP10	1	0	0.19261	1	0	0.174879
RP11-1084J3.4	1	0	0.19261	1	0	0.174879
BTBD6	1	0	0.192618	1	0	0.174568
MSMO1	1	0	0.192618	1	0	0.176258
TBC1D10C	1	0	0.192618	1	0	0.176258
VN1R2	1	0	0.192618	1	0	0.175218
SLC35F4	1	0	0.192618	1	0	0.175218
ACAA2	1	0	0.192618	1	0	0.174968
AP1S1	1	0	0.192628	1	0	0.174656
LMX1A	1	0	0.192628	0	0	-
PDCD5	1	0	0.192628	0	0	-
LCTL	1	0	0.192628	1	0	0.175358
SRXN1	1	0	0.192628	1	0	0.174068
TRIOBP	1	0	0.192628	1	0	0.173998
SLC7A4	2	1	0.192628	2	1	0.162598
ULK3	1	0	0.192631	1	0	0.174686
NXPH2	1	0	0.192638	1	0	0.174717
TIMM50	1	0	0.192638	1	0	0.175748
CRB1	1	0	0.192638	1	0	0.175748
CPB1	1	0	0.192638	1	0	0.175748
ZNF516	1	0	0.192638	1	0	0.175748
ADH4	1	0	0.192638	1	0	0.175748
SP4	1	0	0.192638	1	0	0.175748
KLHL20	1	0	0.192638	1	0	0.175628
NEXN	1	0	0.192638	1	0	0.175228
ETV5	1	0	0.192638	1	0	0.174568
MT1H	2	1	0.192638	2	1	0.161448
THSD7A	1	0	0.192642	0	0	-
STAG3	1	0	0.192648	0	0	-
RNF26	1	0	0.192648	0	0	-
CHST9	1	0	0.192648	1	0	0.175758
KIAA1715	1	0	0.192648	1	0	0.175408
CCDC135	1	0	0.192648	1	0	0.175408
NR1I2	1	0	0.192648	1	0	0.174848
TAF1A	1	0	0.192648	1	0	0.174828
MMP17	1	0	0.192648	1	0	0.173888
MADD	1	0	0.192648	1	0	0.173888
NSUN6	1	0	0.192654	1	0	0.175378
IL15	1	0	0.192655	1	0	0.174852
PLXNA1	1	0	0.192656	1	0	0.174689
OR6T1	2	1	0.192658	0	1	0.674053
THAP5	1	0	0.192658	1	0	0.174288
CCDC181	1	0	0.192668	0	0	-
UBE2D3	1	0	0.192668	1	0	0.175378
ASCC1	1	0	0.192672	1	0	0.175222
ZZZ3	1	0	0.192673	0	0	-
ATXN7L3B	1	0	0.192678	1	0	0.175798
PLN	1	0	0.192678	1	0	0.175798
ZNF835	1	0	0.192678	1	0	0.175798
C17orf53	1	0	0.192678	1	0	0.175798
SH3RF2	1	0	0.192688	1	0	0.176128
STAT4	1	0	0.192688	1	0	0.175288
PILRA	1	0	0.192688	1	0	0.174628
AMOTL1	1	0	0.192688	1	0	0.174628
ZNF567	1	0	0.192688	1	0	0.174278
AKR1E2	1	0	0.192688	1	0	0.174278
TLN1	1	0	0.192688	1	0	0.174278
KIDINS220	1	0	0.192698	0	0	-
RPS10-NUDT3	1	0	0.192698	1	0	0.174568
NUDT3	1	0	0.192698	1	0	0.174568
OR6C6	1	0	0.192718	1	0	0.174638
MRPL47	1	0	0.192718	1	0	0.173668
ACADSB	1	0	0.192728	1	0	0.175108
ICA1L	1	0	0.192728	1	0	0.174578
JHDM1D	1	0	0.192728	1	0	0.173188
ABCG2	1	0	0.192728	1	0	0.173188
C12orf42	1	0	0.192728	1	0	0.173188
SIGLEC6	1	0	0.192728	1	0	0.173188
SPR	2	1	0.192728	2	1	0.162498
FAM69C	1	0	0.192728	1	0	0.174513
TBC1D2	1	0	0.192738	1	0	0.17467
C8G	2	1	0.192738	1	1	0.349307
SCN5A	1	0	0.192738	1	0	0.175768
TRIM24	1	0	0.192738	1	0	0.175548
ASIC4	1	0	0.192748	1	0	0.176298
HSPB7	1	0	0.192748	1	0	0.176298
HYOU1	1	0	0.192748	1	0	0.175468
HSBP1L1	1	0	0.192758	1	0	0.175278
EXT2	1	0	0.192758	1	0	0.175278
PRDM11	1	0	0.192758	1	0	0.175108
CCSER1	1	0	0.192758	1	0	0.174888
GPAA1	1	0	0.192758	1	0	0.174888
PIK3R1	1	0	0.192758	1	0	0.174888
NDUFV3	1	0	0.192758	1	0	0.174888
SNX7	1	0	0.192758	1	0	0.174758
SUOX	1	0	0.192758	1	0	0.174648
KLLN	1	0	0.192758	1	0	0.174378
RUSC1	1	0	0.192758	1	0	0.173268
TFEC	1	0	0.192758	1	0	0.173268
GTF3C3	1	0	0.192758	1	0	0.172778
KCNA6	1	0	0.192768	1	0	0.175488
ANPEP	1	0	0.192768	1	0	0.175488
GDPD5	1	0	0.192768	1	0	0.175488
PLA2G2A	1	0	0.192768	1	0	0.175078
CCR8	1	0	0.192768	1	0	0.175078
RNF168	2	1	0.192768	2	1	0.162528
UTRN	1	0	0.192778	0	0	-
CP	1	0	0.192778	1	0	0.175178
ULBP3	1	0	0.192778	1	0	0.175178
FLRT2	1	0	0.192778	1	0	0.174808
TDRD5	1	0	0.192778	1	0	0.173988
TTC16	1	0	0.192788	1	0	0.175265
HMGCLL1	1	0	0.192795	1	0	0.17519
NPFF	1	0	0.192798	1	0	0.175728
ZNF613	1	0	0.192798	1	0	0.174888
COL9A1	1	0	0.192805	1	0	0.174772
OR51B2	1	0	0.192808	0	0	-
ITPR1	1	0	0.192808	0	0	-
FBXO4	1	0	0.192808	1	0	0.174408
SIN3B	1	0	0.192808	1	0	0.174328
FANCD2OS	1	0	0.192808	1	0	0.174248
VCPKMT	1	0	0.192818	0	0	-
DHCR24	1	0	0.192818	1	0	0.175528
SH2B2	1	0	0.192818	1	0	0.173818
OGN	1	0	0.192828	1	0	0.174128
CLIC5	1	0	0.192834	0	0	-
MRPL28	1	0	0.192838	1	0	0.176138
GYG1	1	0	0.192838	1	0	0.173718
RTL1	1	0	0.192838	1	0	0.173718
HIBCH	1	0	0.192838	1	0	0.173718
GPR115	2	1	0.192838	2	1	0.160788
BFAR	1	0	0.192848	1	0	0.175658
C21orf91	1	0	0.192848	1	0	0.175398
ASZ1	1	0	0.192848	1	0	0.175398
HSPG2	1	0	0.192848	1	0	0.173338
PIK3C2B	1	0	0.192858	1	0	0.174698
NOC4L	1	0	0.192868	1	0	0.176008
ZNF124	1	0	0.192868	1	0	0.173258
GJA5	1	0	0.192868	1	0	0.173258
OR52E8	2	1	0.192868	2	1	0.162458
TRGC1	1	0	0.192878	1	0	0.176178
DENND3	1	0	0.192878	1	0	0.175268
ISCA2	1	0	0.192878	1	0	0.174968
NKAIN3	1	0	0.192878	1	0	0.174628
AC110619.2	1	0	0.192878	1	0	0.174628
MYOG	1	0	0.192886	0	0	-
NPR2	1	0	0.192898	1	0	0.176278
SDCCAG3	1	0	0.192898	1	0	0.175368
FBXO38	1	0	0.192898	1	0	0.175368
SMPD2	1	0	0.192898	1	0	0.175368
TUBB2A	1	0	0.192898	1	0	0.174458
C1QTNF2	1	0	0.192898	1	0	0.173578
TM4SF19	1	0	0.192908	1	0	0.174838
TM4SF19	1	0	0.192908	1	0	0.174838
POLR1D	1	0	0.192908	1	0	0.174838
ALX4	1	0	0.192908	1	0	0.173978
ZNF302	1	0	0.192908	1	0	0.173978
TPD52L2	1	0	0.192918	0	0	-
ASPH	2	1	0.192918	1	1	0.351046
SGK1	1	0	0.192918	1	0	0.176298
C12orf36	1	0	0.192918	1	0	0.176298
PRMT7	1	0	0.192918	1	0	0.176298
FAM228A	1	0	0.192918	1	0	0.176298
PI4K2B	1	0	0.192918	1	0	0.175408
NR3C2	1	0	0.192918	1	0	0.174448
MDH1B	2	1	0.192918	2	1	0.162688
FLJ45079	1	0	0.192928	1	0	0.175098
GSKIP	1	0	0.192928	1	0	0.175098
ENTPD3	2	1	0.192928	2	1	0.160558
AC019294.1	1	0	0.192938	1	0	0.175528
GUCA1A	1	0	0.192938	1	0	0.174698
CCM2L	1	0	0.192938	1	0	0.174398
CES1	1	0	0.192948	1	0	0.176148
RECQL	1	0	0.192958	0	0	-
FAM209A	1	0	0.192958	1	0	0.175458
DEPDC1	1	0	0.192958	1	0	0.175458
STK19	1	0	0.192958	1	0	0.175458
C9orf43	1	0	0.192968	1	0	0.174068
MRPS18C	2	1	0.192978	2	1	0.161948
PBXIP1	2	1	0.192978	2	1	0.161678
ERMARD	2	1	0.192988	1	1	0.349708
LARS	1	0	0.192988	0	0	-
PRPSAP1	1	0	0.192988	1	0	0.174298
RRP36	1	0	0.192988	1	0	0.174298
COL27A1	1	0	0.192988	1	0	0.174248
C16orf96	1	0	0.192988	1	0	0.174248
DERA	1	0	0.192988	1	0	0.174248
ZNF277	1	0	0.192998	1	0	0.175868
LILRA4	1	0	0.192998	1	0	0.175868
PRKAA1	1	0	0.192998	1	0	0.175868
CBS	1	0	0.192998	1	0	0.175498
CYB5R4	1	0	0.193008	0	0	-
TAS2R42	1	0	0.193008	1	0	0.174478
RASL11B	1	0	0.193018	1	0	0.176188
FAM160A1	1	0	0.193018	1	0	0.176188
VEPH1	1	0	0.193018	1	0	0.176188
GLMN	1	0	0.193018	1	0	0.175178
LTK	1	0	0.193018	1	0	0.175178
CRAT	1	0	0.193018	1	0	0.174838
POLM	1	0	0.193018	1	0	0.174838
LRRC16A	1	0	0.193018	1	0	0.174378
FASTKD1	1	0	0.193018	1	0	0.174378
GRSF1	2	1	0.193018	2	1	0.160738
NPC1	2	1	0.193028	1	1	0.350776
NRXN2	1	0	0.193028	1	0	0.173408
C12orf50	2	1	0.193038	1	1	0.350946
ZYG11B	1	0	0.193038	1	0	0.173548
WNT8A	1	0	0.193048	1	0	0.176078
SSUH2	1	0	0.193048	1	0	0.173908
RP11-432B6.3	1	0	0.193058	0	0	-
PRR21	1	0	0.193058	0	0	-
RFC3	1	0	0.193058	0	0	-
FASTKD2	1	0	0.193058	1	0	0.174668
CLRN2	1	0	0.193058	1	0	0.174668
GPR31	1	0	0.193058	1	0	0.174568
NADSYN1	1	0	0.193058	1	0	0.174568
SURF6	1	0	0.193058	1	0	0.173778
PPP1R35	1	0	0.193078	1	0	0.175478
EIF3E	1	0	0.193078	1	0	0.175048
LEKR1	1	0	0.193078	1	0	0.175048
ZSCAN18	1	0	0.193078	1	0	0.174848
HIST1H4D	1	0	0.193078	1	0	0.174848
HELB	1	0	0.193078	1	0	0.174848
BOLL	1	0	0.193088	1	0	0.176028
ABI1	1	0	0.193088	1	0	0.176028
ZNF446	1	0	0.193088	1	0	0.175998
ZNF7	1	0	0.193088	1	0	0.175208
MANEAL	1	0	0.193088	1	0	0.174758
MYCBPAP	1	0	0.193098	1	0	0.173848
DPYD	1	0	0.193098	1	0	0.173848
FLNB	1	0	0.193108	1	0	0.174618
MACF1	1	0	0.193118	0	0	-
SLC16A1	1	0	0.193118	1	0	0.174958
ADAMTSL3	1	0	0.193118	1	0	0.174958
MCAM	1	0	0.193118	1	0	0.174958
MMAA	1	0	0.193118	1	0	0.174958
INHBC	2	1	0.193118	2	1	0.162018
ABHD14A-ACY1	2	1	0.193118	2	1	0.160148
ACY1	2	1	0.193118	2	1	0.160148
DOCK2	1	0	0.193128	1	0	0.174248
TK2	1	0	0.193128	1	0	0.174248
AQPEP	2	1	0.193128	2	1	0.162068
CCDC36	1	0	0.193138	1	0	0.175628
TAS2R1	1	0	0.193138	1	0	0.175608
ZKSCAN8	1	0	0.193138	1	0	0.175558
RUFY2	1	0	0.193158	1	0	0.174128
KIAA1683	1	0	0.193158	1	0	0.174128
DHX58	2	1	0.193158	2	1	0.163118
DPY19L2	1	0	0.193178	1	0	0.175928
GRN	1	0	0.193178	1	0	0.175928
LMF2	1	0	0.193178	1	0	0.175688
UCP1	1	0	0.193178	1	0	0.173728
ENTPD2	1	0	0.193188	1	0	0.175618
TAS2R38	1	0	0.193198	1	0	0.175498
AP4S1	1	0	0.193198	1	0	0.175198
SELV	1	0	0.193208	0	0	-
RFTN1	1	0	0.193208	0	0	-
LRAT	1	0	0.193208	1	0	0.175768
DDX51	1	0	0.193208	1	0	0.175768
MST1	1	0	0.193208	1	0	0.175768
MX2	1	0	0.193208	1	0	0.174678
ALDH1L1	2	1	0.193218	1	1	0.349037
ADAM17	1	0	0.193218	1	0	0.176128
MSH3	1	0	0.193218	1	0	0.176128
TMEM126B	1	0	0.193218	1	0	0.175728
APBA1	1	0	0.193218	1	0	0.175728
NIN	2	1	0.193218	2	1	0.162828
NLRP13	2	1	0.193224	2	1	0.161648
IFNB1	7	7	0.193228	5	7	0.314387
TIMM8B	1	0	0.193228	1	0	0.174398
ZNF510	1	0	0.193238	1	0	0.174748
SOX14	1	0	0.193238	1	0	0.174748
PIGO	2	1	0.193238	2	1	0.160628
SLC22A5	1	0	0.193248	1	0	0.175308
CAPN3	1	0	0.193258	0	0	-
AKR1C2	1	0	0.193258	0	0	-
TET2	2	1	0.193258	2	1	0.161718
DMPK	2	1	0.193258	2	1	0.160328
PTH2R	1	0	0.193268	0	0	-
MICU1	1	0	0.193268	1	0	0.174658
SLC22A13	1	0	0.193268	1	0	0.174658
ADAM19	1	0	0.193268	1	0	0.174488
ANKMY1	2	1	0.193288	1	1	0.349876
ZNF664	1	0	0.193298	1	0	0.175138
RIOK2	2	1	0.193298	2	1	0.162378
PANX3	1	0	0.193308	1	0	0.174918
ZNF2	1	0	0.193318	1	0	0.175188
VHLL	1	0	0.193318	1	0	0.175188
ACTL7A	1	0	0.193318	1	0	0.174768
SLAMF1	1	0	0.193318	1	0	0.174248
FAM188B	2	1	0.193318	2	1	0.162618
DCAF12	1	0	0.193328	0	0	-
NPHS1	1	0	0.193328	0	0	-
TAF1C	1	0	0.193328	0	0	-
PLD4	2	1	0.193328	1	1	0.347187
SOAT2	2	1	0.193336	2	1	0.162313
HVCN1	1	0	0.193338	1	0	0.175718
NSRP1	1	0	0.193338	1	0	0.175718
SORBS3	1	0	0.193338	1	0	0.175718
OR1B1	1	0	0.193338	1	0	0.174808
TMOD2	1	0	0.193338	1	0	0.174618
CPN2	1	0	0.193338	1	0	0.174238
FAM177B	2	1	0.193354	2	1	0.162062
XKR6	1	0	0.193358	1	0	0.175348
FAM46C	1	0	0.193358	1	0	0.175348
METTL6	1	0	0.193358	1	0	0.175198
HTR1D	1	0	0.193358	1	0	0.175108
SLCO6A1	1	0	0.193358	1	0	0.175028
SPRTN	1	0	0.193358	1	0	0.175028
CSTL1	2	1	0.193358	2	1	0.162378
ZSCAN32	2	1	0.193368	2	1	0.163478
CYP4B1	2	1	0.193374	2	1	0.161979
GMPPA	1	0	0.193388	1	0	0.174928
OR4C3	1	0	0.193388	1	0	0.174928
PGLS	1	0	0.193398	0	0	-
CCDC150	2	1	0.193398	2	1	0.161308
DDX25	2	1	0.193398	2	1	0.160868
TULP4	1	0	0.193408	1	0	0.175008
ADAMTS4	1	0	0.193408	1	0	0.175008
TGFBR1	1	0	0.193408	1	0	0.174548
TMEM37	1	0	0.193408	1	0	0.174548
CAPN12	1	0	0.193408	1	0	0.174338
BCAP29	1	0	0.193408	1	0	0.173988
GTF2H2	1	0	0.193408	1	0	0.173988
AEN	1	0	0.193408	1	0	0.173828
SECISBP2	2	1	0.193408	2	1	0.162928
C6orf57	2	1	0.193408	2	1	0.162278
VWA5B1	2	1	0.193408	2	1	0.160088
MYLK	1	0	0.193418	0	0	-
GSTA2	1	0	0.193418	1	0	0.175688
KIAA1551	2	1	0.193438	1	1	0.351116
CYP27B1	2	1	0.193438	2	1	0.163188
MEGF11	2	1	0.193447	2	1	0.162223
GPR133	2	1	0.193448	1	1	0.349257
GUCD1	1	0	0.193448	1	0	0.175388
KDM4C	1	0	0.193448	1	0	0.174828
OR5K3	2	1	0.193452	2	1	0.162297
CCDC63	1	0	0.193458	1	0	0.175008
NR1H3	1	0	0.193458	1	0	0.175008
OR4M2	2	1	0.193458	2	1	0.160688
LRR1	2	1	0.193461	2	1	0.162337
WDR38	1	0	0.193478	1	0	0.173568
ACACA	1	0	0.193478	1	0	0.173568
CRIPT	1	0	0.193488	1	0	0.176018
VPS26A	1	0	0.193488	1	0	0.174758
MPHOSPH8	1	0	0.193488	1	0	0.174718
TGFB1	1	0	0.193488	1	0	0.174718
ASTL	1	0	0.193488	1	0	0.174288
SEC11A	1	0	0.193488	1	0	0.174288
C2orf88	1	0	0.193498	0	0	-
PELO	1	0	0.193498	0	0	-
POLR3F	1	0	0.193508	1	0	0.174888
HNRNPUL2-BSCL2	1	0	0.193508	1	0	0.174888
HNRNPUL2	1	0	0.193508	1	0	0.174888
HELLS	1	0	0.193508	1	0	0.174888
MURC	2	1	0.193508	2	1	0.159388
NIP7	1	0	0.193518	1	0	0.176408
KRT1	1	0	0.193528	1	0	0.174578
OR52K1	1	0	0.193528	1	0	0.174508
KIFAP3	1	0	0.193538	1	0	0.175208
ZNF195	1	0	0.193538	1	0	0.175208
RPS20	1	0	0.193538	1	0	0.171998
EGR2	1	0	0.193548	1	0	0.175008
ASB18	1	0	0.193558	1	0	0.175618
COX15	2	1	0.193562	2	1	0.161861
EIF5A2	1	0	0.193578	1	0	0.174328
DDX20	1	0	0.193578	1	0	0.174328
TDP2	1	0	0.193578	1	0	0.174328
SMC2	1	0	0.193578	1	0	0.174328
ATF3	1	0	0.193588	0	0	-
ACOT8	1	0	0.193588	0	0	-
KIAA1462	1	0	0.193598	1	0	0.175938
CEP97	2	1	0.193598	2	1	0.161208
MCU	1	0	0.193608	1	0	0.174258
C3orf49	2	1	0.193608	2	1	0.162208
C9orf91	2	1	0.193618	2	1	0.162108
SIGLEC9	2	1	0.193618	2	1	0.161798
ATP5S	1	0	0.193628	0	0	-
SLC24A1	2	1	0.193636	2	1	0.162237
SNTG2	2	1	0.193638	2	1	0.163048
TUBGCP3	2	1	0.193666	2	1	0.162104
GPR35	2	1	0.193668	1	1	0.349247
RABAC1	1	0	0.193678	1	0	0.176988
SRD5A3	1	0	0.193678	1	0	0.174658
OPRM1	2	1	0.193688	2	1	0.161118
SAC3D1	1	0	0.193698	1	0	0.174008
KIAA1549	1	0	0.193698	1	0	0.174008
FAM124B	1	0	0.193698	1	0	0.174008
NPHS2	2	1	0.193708	2	1	0.161938
CNBD2	2	1	0.193738	2	1	0.160648
NBN	2	1	0.193746	2	1	0.161875
CNPY4	2	1	0.193748	2	1	0.161098
MVD	1	0	0.193758	1	0	0.175388
TMEM19	1	0	0.193758	1	0	0.175338
ATXN7	1	0	0.193758	1	0	0.173948
AURKB	2	1	0.193758	2	1	0.163068
APEH	1	0	0.193768	1	0	0.175978
FOCAD	2	1	0.193775	2	1	0.162135
LRRC39	2	1	0.193788	2	1	0.161878
ACTR10	2	1	0.193798	1	1	0.351096
FAM132A	1	0	0.193808	1	0	0.175388
EPSTI1	1	0	0.193808	1	0	0.175388
ZWILCH	1	0	0.193808	1	0	0.174028
ADH1C	1	0	0.193808	1	0	0.174028
NBEAL1	2	1	0.193815	2	1	0.162335
LRWD1	2	1	0.19383	2	1	0.162121
ARL13B	2	1	0.193838	1	1	0.349027
RAD54L	1	0	0.193848	1	0	0.173908
SLC44A5	1	0	0.193858	1	0	0.174888
TMEM67	2	1	0.193858	2	1	0.161358
NUDT12	2	1	0.193868	1	1	0.350216
SEPSECS	2	1	0.193878	2	1	0.162618
IGSF22	2	1	0.193908	2	1	0.162248
DDX58	2	1	0.193918	1	1	0.350996
RNF213	2	1	0.193918	2	1	0.162368
OR5I1	2	1	0.193938	2	1	0.161258
TADA1	2	1	0.193948	2	1	0.159758
FBXW9	1	0	0.193968	1	0	0.173888
CENPN	1	0	0.193978	1	0	0.176598
C1QBP	1	0	0.193978	1	0	0.176598
TEX38	2	1	0.193986	2	1	0.162125
EML6	2	1	0.194008	2	1	0.162858
C11orf40	2	1	0.194028	2	1	0.161928
HIST3H3	1	0	0.194048	1	0	0.173728
KIAA1109	2	1	0.194058	2	1	0.162128
PPIL2	2	1	0.194088	1	1	0.351027
AFAP1L2	1	0	0.194088	1	0	0.173918
CCDC125	2	1	0.194098	0	1	0.675303
OR51B6	1	0	0.194098	1	0	0.175438
CDC6	1	0	0.194098	1	0	0.174638
RAPGEF4	1	0	0.194098	1	0	0.174638
HTT	1	0	0.194108	1	0	0.175418
CMTM7	1	0	0.194108	1	0	0.175418
BTAF1	1	0	0.194108	1	0	0.175418
LYRM7	1	0	0.194108	1	0	0.174268
PCDHGB4	1	0	0.194108	1	0	0.174268
DCC	1	0	0.194108	1	0	0.174268
C8orf44-SGK3	2	1	0.194108	2	1	0.161968
SGK3	2	1	0.194108	2	1	0.161968
TULP3	2	1	0.194118	2	1	0.161498
SPECC1	2	1	0.194128	1	1	0.349836
RSPH4A	2	1	0.194168	2	1	0.163208
AMIGO2	1	0	0.194178	1	0	0.174818
COG6	1	0	0.194178	1	0	0.174818
C1orf227	1	0	0.194188	1	0	0.173858
TMEM81	1	0	0.194188	1	0	0.173858
NFXL1	1	0	0.194188	1	0	0.173858
CES3	2	1	0.194188	2	1	0.161708
PLOD3	2	1	0.194228	2	1	0.162638
MYL5	2	1	0.194248	2	1	0.162528
ZNF175	2	1	0.194288	2	1	0.161438
OR5W2	1	0	0.194318	1	0	0.175268
AMACR	1	0	0.194318	1	0	0.175268
AL020996.1	1	0	0.194318	1	0	0.175268
AFM	7	7	0.194348	5	7	0.314777
GDF9	2	1	0.194358	1	1	0.350216
TTLL9	2	1	0.194418	1	1	0.350766
ZNF527	1	0	0.194428	0	0	-
VCAN	1	0	0.194428	0	0	-
ZFAND2A	2	1	0.194448	2	1	0.161758
KIAA0141	2	1	0.194478	1	1	0.348876
SLC3A2	1	0	0.194498	1	0	0.175578
C16orf71	1	0	0.194498	1	0	0.175578
KIAA1257	1	0	0.194498	1	0	0.175578
SEC14L5	1	0	0.194548	1	0	0.175908
ZNF37A	1	0	0.194548	1	0	0.175908
TJAP1	1	0	0.194548	1	0	0.175908
RNF181	1	0	0.194568	1	0	0.174988
PEX7	2	1	0.194588	2	1	0.164398
MLH3	2	1	0.194628	2	1	0.164098
PIK3R6	2	1	0.194678	1	1	0.350316
MEGF8	1	0	0.194788	1	0	0.175658
MORN1	2	1	0.194818	2	1	0.161088
AHNAK2	2	1	0.194828	0	1	0.673863
CTSE	2	1	0.194878	1	1	0.350716
DOCK6	2	1	0.194908	2	1	0.161888
EOGT	2	1	0.195008	2	1	0.160928
C2orf44	1	0	0.195068	1	0	0.174668
ITPRIP	1	0	0.195068	1	0	0.174668
FGD4	1	0	0.195068	1	0	0.174668
SUSD2	1	0	0.195068	1	0	0.174668
SLC22A24	2	1	0.195128	2	1	0.162388
CSPP1	2	1	0.195128	2	1	0.161518
MAP10	2	1	0.196058	1	1	0.348737
PLA2G3	10	10	0.208038	7	10	0.367506
ZNF716	6	6	0.211698	6	6	0.148818
ACADL	17	21	0.212078	13	21	0.342447
CDH26	14	18	0.212158	9	18	0.460265
C10orf53	6	6	0.213598	6	6	0.147958
ENPP3	6	6	0.214468	6	6	0.147889
EDN3	6	6	0.214798	4	6	0.366416
GCNT3	6	6	0.215128	4	6	0.367936
OR51M1	6	6	0.224198	4	6	0.453985
TNNI3K	5	5	0.233918	5	5	0.170858
FPGT-TNNI3K	5	5	0.233918	5	5	0.170858
KRT36	5	5	0.234368	5	5	0.170948
ABCA6	5	5	0.234858	4	5	0.281227
ATP10B	5	5	0.234928	5	5	0.171048
OVCH2	5	5	0.235938	5	5	0.171678
PTTG2	18	23	0.236258	17	23	0.162978
NLRP8	8	9	0.236438	6	9	0.340727
MICU2	13	16	0.240728	10	16	0.353567
S100A3	13	16	0.241338	11	16	0.265247
MUC16	7	9	0.249207	6	9	0.247248
MROH2B	23	32	0.252458	22	31	0.125559
CCR5	10	12	0.254178	8	12	0.314797
ABCA9	4	4	0.259307	3	4	0.332897
MYOF	4	4	0.259487	4	4	0.199458
C8B	4	4	0.259567	4	4	0.199338
BRIP1	4	4	0.259677	4	4	0.199288
GUF1	4	4	0.259717	4	4	0.200178
CCDC18	4	4	0.260167	2	4	0.517125
ZNF788	4	4	0.260177	2	4	0.513905
ATP8B4	4	4	0.260387	2	4	0.514605
HAVCR1	4	4	0.260567	3	4	0.334667
TRIM77	4	4	0.260567	4	4	0.201788
OR2B2	4	4	0.260607	2	4	0.517745
MUC17	4	4	0.260667	3	4	0.333447
TPPP2	4	4	0.260817	3	4	0.334227
OVCH1	7	8	0.260887	6	8	0.269747
SERPINA9	4	4	0.260927	4	4	0.199988
PPEF2	4	4	0.261207	4	4	0.199528
KIAA1328	4	4	0.262237	2	4	0.516175
HARS	1	1	0.267477	1	1	0.236288
HABP2	14	18	0.269927	11	18	0.365996
MYH15	14	18	0.269987	11	18	0.365736
DRD5	9	11	0.275287	7	11	0.358886
G6PC2	9	11	0.275397	9	11	0.178278
ZBED6CL	9	11	0.277297	8	11	0.258017
POLQ	24	33	0.281597	18	33	0.479065
DNAH14	6	7	0.284247	5	7	0.315457
SPNS3	11	14	0.285367	10	14	0.247397
RETSAT	6	7	0.287727	5	7	0.313497
TRUB2	6	7	0.288207	4	7	0.453396
ABCG8	3	3	0.288907	2	3	0.402746
CCDC171	3	3	0.289547	3	3	0.234448
DUSP27	3	3	0.289667	2	3	0.401386
RIPK3	6	7	0.289787	3	7	0.611454
RP11-934B9.3	6	7	0.289787	3	7	0.611454
KRTAP13-1	6	7	0.289947	5	7	0.314787
SAMD9	3	3	0.290467	2	3	0.403916
LRRC8E	3	3	0.291057	3	3	0.233708
AHSA2	3	3	0.291147	3	3	0.236898
BMP2K	3	3	0.291397	2	3	0.402916
KNTC1	3	3	0.291587	3	3	0.236138
CXCR1	3	3	0.291637	3	3	0.234218
ZNF234	3	3	0.291647	3	3	0.236048
FAM71E1	3	3	0.291767	2	3	0.402156
VNN2	3	3	0.291877	2	3	0.403606
PDE3B	3	3	0.291957	3	3	0.233228
DCLRE1A	13	17	0.292187	12	17	0.235678
MRPS15	3	3	0.292327	3	3	0.235298
TLR2	3	3	0.292367	3	2	0.142899
ANO2	3	3	0.292407	3	3	0.235478
ZNF681	3	3	0.292457	3	3	0.236518
SHCBP1	3	3	0.292487	2	3	0.402136
OR5F1	3	3	0.292617	2	3	0.402696
C9orf152	3	3	0.292667	3	3	0.235878
ASAH2	19	26	0.299917	0	0	-
PPP1R3A	8	10	0.300957	5	10	0.541585
GPR162	8	10	0.301357	6	10	0.412776
ARHGAP40	8	10	0.301457	6	10	0.410496
CALML4	27	38	0.302907	21	38	0.455765
FAM154B	19	25	0.304697	17	25	0.269097
COL24A1	1	2	0.311977	1	2	0.275567
OR2T11	2	3	0.315557	2	3	0.267187
DCD	5	6	0.317367	4	6	0.367656
GPD2	5	6	0.317877	3	6	0.526985
PSG4	5	6	0.319187	5	6	0.238228
DNA2	5	6	0.319247	4	5	0.284937
COASY	5	6	0.320137	5	6	0.240358
EFHB	5	6	0.320547	5	6	0.239018
CD36	5	6	0.320617	4	6	0.367026
ZNF506	5	6	0.320887	5	5	0.170658
USP6	5	6	0.321237	5	6	0.238268
ZNF135	5	6	0.321507	5	6	0.237058
LONP2	5	6	0.321547	5	6	0.239758
USP45	20	28	0.323067	17	28	0.343657
KIF16B	2	2	0.327077	2	2	0.280467
ZNF99	2	2	0.327267	2	2	0.281627
OR7G3	2	2	0.327357	2	2	0.282337
MYO19	2	2	0.327377	2	2	0.282587
ATP9B	2	2	0.327847	0	2	0.788302
ZNF254	2	2	0.327887	2	2	0.278937
NEB	2	2	0.328167	2	2	0.281697
OR10A6	2	2	0.328167	2	2	0.281467
OTOL1	2	2	0.328517	2	2	0.280497
SUCO	2	2	0.328577	1	2	0.503105
SH3BP2	2	2	0.328607	2	2	0.280007
IQGAP3	2	2	0.328767	1	2	0.501515
SIRT5	2	2	0.328787	2	2	0.281737
SYNJ2	2	2	0.328787	2	2	0.280667
CYP2F1	2	2	0.328987	2	2	0.282517
ADCY8	2	2	0.328987	2	2	0.282377
FAM47E-STBD1	2	2	0.328997	1	2	0.503045
MEP1A	2	2	0.329027	2	2	0.284087
PARK2	2	2	0.329127	2	2	0.280807
DIMT1	2	2	0.329147	2	2	0.280377
OR7C1	2	2	0.329157	1	2	0.503785
ADAMTS18	2	2	0.329187	2	2	0.282037
ASNSD1	2	2	0.329187	2	2	0.281177
SLC4A1AP	2	2	0.329217	2	2	0.280597
HAUS3	2	2	0.329217	2	2	0.280297
PAM	2	2	0.329257	2	2	0.280557
ZNF774	2	2	0.329287	2	2	0.282967
HIST1H4C	2	2	0.329307	2	2	0.280147
SPIDR	2	2	0.329317	1	2	0.502865
CABIN1	2	2	0.329407	0	2	0.788362
GYPB	2	2	0.329427	1	2	0.503095
PNKP	2	2	0.329437	2	2	0.281107
MDN1	2	2	0.329447	2	2	0.281857
SCN11A	2	2	0.329457	2	2	0.281247
OTOF	2	2	0.329497	2	2	0.282557
RBM11	2	2	0.329497	2	2	0.282427
PRB3	2	2	0.329697	2	2	0.280327
NBAS	2	2	0.329697	2	2	0.279457
PRKDC	2	2	0.329747	2	2	0.282507
SLFN11	2	2	0.329777	2	2	0.281487
BCHE	2	2	0.329787	1	2	0.504555
TRIM64B	2	2	0.329787	2	2	0.281527
FGA	2	2	0.329807	1	2	0.502275
EXOSC8	2	2	0.329827	2	2	0.279517
KDELC2	2	2	0.329937	2	2	0.282447
PGK2	2	2	0.329947	2	2	0.282177
MYOM1	2	2	0.329977	2	2	0.280727
PLCD1	2	2	0.329987	1	2	0.501605
PLB1	2	2	0.329987	2	2	0.280167
PFKP	2	2	0.329987	2	2	0.279727
ROPN1L	2	2	0.330007	2	2	0.281077
SLC2A8	2	2	0.330007	2	2	0.280937
LCMT2	2	2	0.330027	2	2	0.280897
KRT38	2	2	0.330047	2	2	0.283827
PM20D1	2	2	0.330117	2	2	0.283647
CCDC88B	2	2	0.330127	2	2	0.280797
MKI67	2	2	0.330137	2	2	0.282597
LRRC36	2	2	0.330177	2	2	0.282967
POP1	2	2	0.330227	2	2	0.281417
PIGT	2	2	0.330247	1	2	0.503875
ENAM	2	2	0.330277	2	2	0.282477
LGALS8	2	2	0.330297	1	2	0.504835
LIG4	2	2	0.330297	1	2	0.503465
ZNF584	2	2	0.330307	2	2	0.282487
MNS1	2	2	0.330327	2	2	0.282317
A2ML1	2	2	0.330337	2	2	0.281017
CYB5R2	2	2	0.330377	1	2	0.502765
CPNE1	2	2	0.330387	2	2	0.281647
IL32	2	2	0.330407	2	2	0.281657
DSN1	2	2	0.330417	2	2	0.283447
MYBBP1A	2	2	0.330437	1	2	0.505205
APPL1	2	2	0.330437	2	2	0.280047
APOBR	2	2	0.330477	1	2	0.502065
GFM1	2	2	0.330527	2	2	0.281507
EPPK1	2	2	0.330577	0	2	0.788162
SLC5A10	2	2	0.330627	2	2	0.282827
CCDC147	2	2	0.330667	2	2	0.281007
KIAA2026	2	2	0.330677	2	2	0.282377
SLC17A3	2	2	0.330687	2	2	0.282127
CDK15	2	2	0.330717	2	2	0.279997
NDUFAF5	2	2	0.330757	1	2	0.504525
CASP12	2	2	0.330777	2	2	0.280397
FGGY	2	2	0.330807	2	2	0.281507
SYDE2	2	2	0.330847	2	2	0.282157
PCDHB1	2	2	0.330907	1	2	0.504445
SLC10A2	2	2	0.330947	2	2	0.282037
KANSL1L	2	2	0.330957	2	2	0.280727
DHX57	2	2	0.331017	2	2	0.279267
PLEKHB2	2	2	0.331127	2	2	0.282037
CLRN1	2	2	0.331127	2	2	0.279667
OR10Z1	2	2	0.331137	2	2	0.280767
KRT75	2	2	0.331147	1	2	0.503405
OR8J1	2	2	0.331147	1	2	0.502645
TTK	2	2	0.331177	2	2	0.281757
TRAPPC9	2	2	0.331177	2	2	0.281287
WDR55	2	2	0.331187	2	2	0.281197
C1orf112	2	2	0.331197	2	2	0.282577
IFIT1B	2	2	0.331207	2	2	0.282707
ACSM2B	2	2	0.331247	2	2	0.280417
CLDN17	2	2	0.331297	2	2	0.282507
BVES	2	2	0.331457	2	2	0.280857
PTCD3	2	2	0.331477	2	2	0.281377
PCDH15	2	2	0.331547	1	2	0.504505
FMO2	2	2	0.331577	1	2	0.504455
CDC7	2	2	0.331747	1	2	0.505885
CILP	2	2	0.332097	2	2	0.279587
MTERFD2	2	2	0.332407	1	2	0.503615
SPINK5	2	2	0.332447	1	2	0.503185
BDKRB1	7	9	0.333047	7	8	0.178008
IFIH1	13	18	0.342347	9	18	0.562784
TNFSF18	11	15	0.344697	10	15	0.297107
HLA-G	15	20	0.348747	13	20	0.344217
STX10	4	5	0.355036	3	5	0.433036
CEP89	4	5	0.356306	4	5	0.278847
MOCOS	4	5	0.356736	2	5	0.615864
CCDC14	4	5	0.357396	2	5	0.617324
NLRC4	4	5	0.357786	4	5	0.280577
TTC33	4	5	0.358876	4	5	0.278407
TREH	6	8	0.365386	6	8	0.270237
MYH7B	6	8	0.365656	5	8	0.388496
LRTM1	6	8	0.366906	5	8	0.389986
DSCR8	18	26	0.367596	0	0	-
ABCC12	16	23	0.368386	14	23	0.354046
GPRC5D	14	20	0.369566	13	19	0.250897
SPAG16	10	14	0.369666	10	14	0.250318
SVOPL	10	14	0.369746	7	14	0.554014
OSBPL1A	10	14	0.369916	9	14	0.336227
POLN	10	14	0.370186	9	14	0.334057
CUBN	6	7	0.374306	3	7	0.667163
FAM198A	2	5	0.377766	2	5	0.312207
SAMD7	1	1	0.380616	1	1	0.350027
RAD51L3-RFFL	1	1	0.381546	1	1	0.349986
GPCPD1	1	1	0.381706	0	1	0.675643
C9orf3	1	1	0.381756	0	1	0.674263
COQ10B	1	1	0.381986	1	1	0.349946
ZNF83	1	1	0.382046	1	1	0.350046
CTSK	1	1	0.382066	1	1	0.351347
CLMN	1	1	0.382066	1	1	0.349807
TLCD1	1	1	0.382116	0	1	0.675003
APLP2	1	1	0.382116	1	1	0.350116
C1orf109	1	1	0.382116	1	1	0.349896
ZBTB6	1	1	0.382246	1	1	0.351506
C5	1	1	0.382296	1	1	0.351376
KRT33B	1	1	0.382306	1	1	0.352096
ACTR8	1	1	0.382306	1	1	0.349357
C1orf170	1	1	0.382376	1	1	0.349926
THSD1	1	1	0.382466	1	1	0.349577
SYT10	1	1	0.382476	1	1	0.349276
TRUB1	1	1	0.382666	1	1	0.350417
SNX32	1	1	0.382696	1	1	0.348577
PLEKHG7	1	1	0.382726	0	1	0.674593
RNF6	1	1	0.382746	1	1	0.349527
CHST5	1	1	0.382766	1	1	0.350897
ME2	1	1	0.382806	0	1	0.674093
TMC2	1	1	0.382806	1	1	0.350357
GPX3	1	1	0.382816	0	1	0.674573
BCCIP	1	1	0.382846	1	1	0.349156
KCNS3	1	1	0.382856	1	1	0.351287
ZNF559	1	1	0.382866	1	1	0.348726
TLL2	1	1	0.382876	1	1	0.351077
CDHR2	1	1	0.382956	1	1	0.349886
OSMR	1	1	0.382966	1	1	0.349537
BLMH	1	1	0.382986	1	1	0.349087
ABCC4	1	1	0.383006	1	1	0.348807
PPP1R36	1	1	0.383016	1	1	0.349867
OR2W3	1	1	0.383056	1	1	0.349737
KCNJ1	1	1	0.383156	1	1	0.349996
C7	1	1	0.383156	1	1	0.349537
HSD17B14	1	1	0.383186	1	1	0.349907
REG3A	1	1	0.383196	1	1	0.349867
OR7E24	1	1	0.383196	1	1	0.348896
MED8	1	1	0.383226	1	1	0.351357
DNAJC1	1	1	0.383246	1	1	0.347467
EPHX4	1	1	0.383266	1	1	0.350936
CDC25C	1	1	0.383266	1	1	0.350257
SLC25A13	1	1	0.383266	1	1	0.348706
ECI1	1	1	0.383286	1	1	0.349847
PHPT1	1	1	0.383296	1	1	0.349537
JMJD4	1	1	0.383306	1	1	0.350226
OR2C3	1	1	0.383316	0	1	0.674683
SYN3	1	1	0.383316	1	1	0.349616
IARS2	1	1	0.383346	1	1	0.350316
RPTN	1	1	0.383356	1	1	0.349627
TRIM40	1	1	0.383366	1	1	0.351787
C22orf31	1	1	0.383366	1	1	0.350006
CORIN	1	1	0.383386	1	1	0.350496
INADL	1	1	0.383396	1	1	0.351166
TRDN	1	1	0.383396	1	1	0.349757
BAIAP2L1	1	1	0.383416	0	1	0.674273
POLR1A	1	1	0.383426	1	1	0.351737
KRT76	1	1	0.383436	1	1	0.350567
DCLK3	1	1	0.383446	1	1	0.349556
SLC12A1	1	1	0.383456	1	1	0.351077
DSCC1	1	1	0.383466	1	1	0.349226
TMEM70	1	1	0.383476	1	1	0.348666
TSPAN19	1	1	0.383526	1	1	0.350606
[truncated: 3,727 more rows]
