# Supplementary material for: Rare disruptive mutations and their contribution to the heritable risk of colorectal cancer
Source: Nat Commun. 2016 Jun 22;7:11883. doi: 10.1038/ncomms11883 (PMC4917884; doi:10.1038/ncomms11883)
Supplement: Supplementary Data 2 — T1 Burden test results of Class 2 variants for exome sequencing [file ncomms11883-s3.xlsx]

## Sheet: Sheet1
Supplementary data 2: T1 Burden test results of Class 2 variants for exome sequencing
	Full sample Set			Samples Pruned for known genes
Gene	Cases	Controls	score1	Cases	Controls	T1P
MSH2	43	12	6.66666e-07	9	12	0.226772
MLH1	62	25	4e-06	22	24	0.112393
SLC27A5	21	7	2.99997e-05	16	7	0.000519995
DHPS	11	1	0.000112	10	1	9.46666e-05
PJA2	10	1	0.000339997	8	1	0.000739993
RNF167	7	0	0.000619994	7	0	0.000299997
MXRA8	16	6	0.000639994	11	6	0.00747993
CDHR4	11	2	0.000669993	10	2	0.000539995
PC	13	4	0.000899991	10	4	0.00351996
IZUMO4	13	4	0.000945999	11	4	0.00162667
C4orf21	41	36	0.000991999	38	35	0.00151867
SERPINB3	10	2	0.00103867	7	2	0.006204
OR6P1	22	13	0.00106999	19	13	0.00133999
AFTPH	28	18	0.00107999	24	18	0.00166998
LDLRAD4	28	18	0.00110999	27	18	0.000319997
APC	46	38	0.00112067	24	37	0.23486
KAT6B	14	5	0.00113999	12	5	0.00184998
TUBAL3	23	13	0.00129999	23	13	0.000269997
IPO5	8	1	0.00139999	6	1	0.00489995
KIAA1107	11	3	0.00153133	7	3	0.015264
RIPK2	6	0	0.001598	4	0	0.00752866
GDAP1	6	0	0.00161467	6	0	0.000895333
ARHGAP12	6	0	0.00161998	4	0	0.00708993
TLR1	37	28	0.00165998	30	28	0.00655993
ATAD3C	11	3	0.00165998	8	3	0.00725993
ITGB6	18	9	0.00173	15	9	0.00329733
WDR33	6	0	0.00173998	5	0	0.00243998
SPG11	19	10	0.00179533	19	10	0.000435333
VSIG8	6	0	0.00182998	5	0	0.00270997
PDCL3	12	4	0.00185998	12	4	0.000719993
DENND4C	13	5	0.00221998	13	5	0.000869991
BDP1	27	20	0.00284	21	20	0.0101613
OSBPL7	25	17	0.00290997	20	17	0.00849992
ZNF721	15	7	0.00291997	12	7	0.00685993
PAPPA	30	23	0.00294997	3	3	0.235588
OR52A1	16	8	0.002994	13	8	0.00673333
MDGA1	7	1	0.00315997	6	1	0.00447995
MSH6	36	31	0.00318866	22	30	0.105011
RIC3	36	28	0.00327997	11	5	0.00333997
GPR160	7	1	0.003518	6	1	0.00481666
OR52B6	7	1	0.00352533	7	1	0.001844
MTERFD3	8	3	0.00353666	6	3	0.0100533
BBS10	7	1	0.00356266	6	1	0.004792
LYPD8	7	1	0.00356996	5	1	0.0122499
CEP44	11	4	0.00386266	8	4	0.0153147
CD38	11	4	0.00387533	10	4	0.003516
MEGF11	11	4	0.00393066	10	4	0.00355333
BRINP2	5	0	0.00405996	5	0	0.00252997
KRT40	28	21	0.00405996	20	21	0.0353897
AGK	5	0	0.00406996	5	0	0.00257997
NBPF7	5	0	0.00406996	5	0	0.00243998
LURAP1L	5	0	0.00410996	3	0	0.0212198
GFAP	5	0	0.00419666	3	0	0.0212067
ZNF326	5	0	0.00419996	3	0	0.0212498
SCN7A	27	20	0.00422533	24	20	0.00397
CMTM5	5	0	0.00426996	5	0	0.00277997
MTX3	5	0	0.00427996	5	0	0.00256997
GNL1	5	0	0.00443996	5	0	0.00263997
PPT2-EGFL8	5	0	0.00444996	5	0	0.00247998
SPAG1	14	7	0.00501995	11	7	0.0128899
ZNF610	20	13	0.00524995	16	13	0.0138099
KIF1C	24	18	0.00526995	20	18	0.0097499
NT5E	20	13	0.005436	17	13	0.00795266
PTPRR	29	23	0.00564994	24	23	0.0114799
C8B	33	28	0.00623994	8	7	0.0773492
MAP1S	9	3	0.00653994	5	3	0.0656693
ADH1B	9	3	0.00660733	9	3	0.00309133
SDE2	9	3	0.00665266	8	3	0.00698533
CPT1A	26	20	0.00680993	4	0	0.00754992
PTPN22	32	27	0.00691266	29	27	0.00479933
MFSD7	6	1	0.00717199	6	1	0.00418
IQCB1	38	33	0.00727266	12	14	0.121
LPA	23	17	0.00763133	21	17	0.00539666
TMCO6	10	4	0.00771133	9	4	0.007412
ARMC10	10	4	0.00783992	9	4	0.00787992
WDPCP	6	1	0.00789992	5	1	0.0117699
ASAP3	6	1	0.00806992	4	1	0.0291797
OR4X1	30	25	0.00807992	26	25	0.0094899
KIF27	6	1	0.00812133	4	1	0.029526
MRPL15	6	1	0.00814	5	1	0.011954
MRE11A	6	1	0.00816066	5	1	0.012008
SOAT2	6	1	0.008164	5	1	0.0119887
NFKBIZ	6	1	0.00818799	6	1	0.00480333
BTBD6	6	1	0.00822733	5	1	0.011968
SLC16A5	6	1	0.00837992	6	1	0.00475995
TDO2	12	6	0.00846991	11	6	0.00725993
PCDHGB1	11	5	0.00853133	8	5	0.0289367
CAPN1	28	23	0.00854799	24	23	0.0118367
TIGIT	6	1	0.00868991	6	1	0.00484995
GPRIN3	12	6	0.00889666	11	6	0.00723799
NRG2	12	6	0.00890991	10	6	0.0143799
PPP1R32	28	23	0.00891991	22	23	0.0280397
DNAH14	13	7	0.00919991	11	7	0.0130099
SUSD1	13	7	0.00927533	11	7	0.013486
ADAR	13	7	0.00930799	12	7	0.00702066
GFM2	12	6	0.00931991	9	6	0.0262397
RALGAPA2	16	10	0.00936399	15	10	0.005934
PRIM2	14	8	0.00938991	14	8	0.00345997
MYO9A	34	29	0.00938991	29	29	0.0138799
CCDC153	14	8	0.00943333	12	8	0.012328
VTA1	14	8	0.00946466	13	8	0.00669066
LRWD1	15	9	0.00948866	14	9	0.00627666
C1orf94	15	9	0.0095899	15	9	0.00335997
FAM213A	14	8	0.0096399	13	8	0.00632994
SBSPON	14	8	0.0098099	13	8	0.00678993
PHF2	15	9	0.0098499	11	9	0.0354997
ROCK2	4	0	0.0102599	4	0	0.00758992
METTL5	4	0	0.0103999	4	0	0.00755992
SRGAP2	4	0	0.0106699	4	0	0.00738993
KIF2A	4	0	0.0106999	4	0	0.00755992
FZD7	4	0	0.0107799	3	0	0.0212698
MCUR1	4	0	0.0107987	4	0	0.00740733
ELMSAN1	4	0	0.0108099	4	0	0.00736993
RNF207	4	0	0.0108267	2	0	0.0611586
TM6SF1	4	0	0.0108547	3	0	0.021404
NTRK3	4	0	0.0108599	4	0	0.00751993
INVS	23	18	0.0108699	19	18	0.0209898
OSBPL9	4	0	0.0108799	4	0	0.00786992
CNN1	4	0	0.0108799	4	0	0.00743993
CLIC5	4	0	0.0108907	2	0	0.0612746
RNASE10	4	0	0.0108993	3	0	0.0214033
F13B	4	0	0.0109033	4	0	0.00737733
CCNI2	8	3	0.0109099	7	3	0.0115899
SHB	4	0	0.0109099	3	0	0.0208398
HMGCLL1	4	0	0.010912	4	0	0.007432
CD160	4	0	0.0109387	4	0	0.00746866
KCTD3	4	0	0.0109433	3	0	0.0214206
FAM159A	4	0	0.0109593	4	0	0.00748533
KLK3	4	0	0.0109593	4	0	0.00740799
SCYL2	4	0	0.01096	4	0	0.00749733
BCL2L15	4	0	0.0109799	4	0	0.00756992
PNPLA2	4	0	0.0110199	4	0	0.00762992
TFIP11	7	2	0.0110487	7	2	0.00629133
DIAPH1	7	2	0.011096	7	2	0.00626266
SLC6A4	4	0	0.0111399	1	0	0.174398
GRXCR1	7	2	0.011152	5	2	0.0321973
BNIP1	7	2	0.0113099	6	2	0.0140399
COL4A4	7	2	0.0113107	7	2	0.006224
PCDHGB6	16	11	0.0114673	14	11	0.0122387
TUSC5	23	18	0.0118999	17	18	0.0495895
ZFC3H1	21	16	0.0123547	20	16	0.00597533
MROH9	37	35	0.0123599	32	35	0.0149099
FCHO1	8	3	0.0130199	7	3	0.0153799
PCOLCE	8	3	0.0131199	4	3	0.128129
C7orf10	20	15	0.0131433	18	15	0.0112113
THADA	26	22	0.0132699	18	21	0.0752493
MRGPRX3	8	3	0.0134687	8	3	0.00697066
UNC13C	63	64	0.0135399	52	64	0.0370696
WDR93	8	3	0.0136613	7	3	0.01516
CGN	21	17	0.013894	18	17	0.0170467
AP000275.65	26	23	0.01458	23	23	0.0180567
PRKDC	25	21	0.0147598	23	21	0.0095299
ENOSF1	9	4	0.0148553	7	4	0.0308326
ARNTL2	9	4	0.0148947	8	4	0.0153413
EPHA7	9	4	0.0148998	9	4	0.00729993
DFFA	16	11	0.0152899	12	11	0.0465495
PHLDB1	15	10	0.0159098	12	10	0.0322297
BEST2	5	1	0.0161187	5	1	0.0102307
KIAA0195	14	9	0.0161998	13	9	0.0115099
ATMIN	11	6	0.0162267	9	6	0.026784
BCLAF1	11	6	0.0162413	10	6	0.0142113
SMLR1	12	7	0.0162498	10	7	0.0251297
SCPEP1	11	6	0.016346	10	6	0.0141687
ITGA7	12	7	0.0163567	11	7	0.0133007
TEKT2	13	8	0.016436	12	8	0.012542
OR4D6	13	8	0.0165467	13	8	0.00672933
ZNF155	22	18	0.0171267	18	18	0.0324467
SCAPER	22	18	0.0173987	18	18	0.032412
TTC16	36	36	0.0175053	31	36	0.02728
SVOPL	36	35	0.0176198	30	35	0.0302797
NOP2	22	18	0.0176398	20	17	0.00883991
KPNA2	32	30	0.0177098	27	29	0.0199098
ELMO2	5	1	0.0177898	5	1	0.0115399
ZNF354B	5	1	0.0182698	5	1	0.0118499
PGBD3	5	1	0.0182998	5	1	0.0123999
IL1A	5	1	0.0183398	4	1	0.0300297
IL4R	5	1	0.0183698	3	1	0.0717493
CASKIN2	5	1	0.0183998	5	1	0.0119199
SETDB1	5	1	0.0184998	5	1	0.0121799
ESR2	5	1	0.0185198	5	1	0.0120699
KRT31	5	1	0.0185398	5	1	0.0121799
CS	5	1	0.0185973	5	1	0.0119933
SLIRP	5	1	0.0185998	3	1	0.0699093
EML5	15	11	0.0186087	12	11	0.047522
RNPC3	5	1	0.0186493	5	1	0.0119327
CYSLTR2	5	1	0.0186498	4	1	0.0289797
SNF8	5	1	0.018656	5	1	0.0121447
LRR1	5	1	0.018658	5	1	0.012094
PYCR2	5	1	0.0186698	4	1	0.0295297
TUBGCP3	5	1	0.018674	5	1	0.0119027
LRRC45	5	1	0.0186987	4	1	0.0295087
CHEK1	5	1	0.0187033	5	1	0.0119273
OR5D16	5	1	0.0187146	5	1	0.0120947
STXBP5	5	1	0.0187298	4	1	0.0293697
PPP2R5A	5	1	0.0187607	5	1	0.0119273
ULK3	5	1	0.0187653	4	1	0.0295546
ZNF577	5	1	0.0187687	4	1	0.02933
ITCH	5	1	0.0187798	5	1	0.0120499
FAM177B	5	1	0.0187813	5	1	0.0119653
AGO4	5	1	0.0188298	4	1	0.0290697
SLC24A1	5	1	0.0188766	4	1	0.0295026
FABP4	5	1	0.0189098	5	1	0.0123999
SLC7A1	5	1	0.0189098	3	1	0.0706593
SLC9A3	5	1	0.0190198	4	1	0.0291097
PDE4A	5	1	0.0190398	4	1	0.0293197
MYH13	26	23	0.0190733	22	23	0.0273393
PHF12	5	1	0.0191298	5	1	0.0117099
SUN5	5	1	0.0191798	4	1	0.0294697
EMR3	14	10	0.0192833	12	10	0.02285
C21orf59	26	24	0.019868	23	24	0.0243327
ATP5J2-PTCD1	19	15	0.0205698	18	15	0.0113199
PTCD1	19	15	0.0205698	18	15	0.0113199
CHPF	5	2	0.021702	3	2	0.0710446
GNAT3	18	14	0.0218798	15	14	0.0332897
SCN11A	25	21	0.0221098	21	21	0.0337497
KAT2B	19	16	0.0221998	17	16	0.0184698
PLCE1	17	13	0.0222198	16	13	0.0133399
SPDL1	30	27	0.0222598	5	5	0.171208
SCEL	17	13	0.0225773	14	13	0.0375906
CHD1L	17	13	0.0226598	16	13	0.0128999
BCL9L	6	2	0.0227998	2	2	0.280267
CDC7	17	13	0.0229198	14	13	0.0364896
MGA	23	20	0.0231098	20	20	0.0257097
MRPS9	23	20	0.0231698	22	20	0.0103599
GRIK5	6	2	0.0232698	5	2	0.0322897
KLRD1	6	2	0.0233798	4	2	0.0697193
MRPL48	6	2	0.0234298	4	2	0.0697693
ULK2	6	2	0.0234746	5	2	0.0320027
STRN	6	2	0.0234998	5	2	0.0319497
TRNT1	6	2	0.0235527	6	2	0.01436
SLC35B2	6	2	0.0235807	4	2	0.0698766
TGM7	6	2	0.0235898	4	2	0.0691893
NUSAP1	6	2	0.023594	5	2	0.03189
HENMT1	6	2	0.023594	4	2	0.06964
CCDC159	6	2	0.0235953	4	2	0.0693586
TTC17	6	2	0.0236298	5	2	0.0318897
ZNF611	6	2	0.0236327	6	2	0.014258
NAPG	6	2	0.0236398	4	2	0.0693493
RELN	64	71	0.0236698	54	71	0.0357296
PPP1R18	6	2	0.0237033	6	2	0.014316
CA10	6	2	0.0237147	6	2	0.0142907
IQCF1	6	2	0.0237798	5	2	0.0318697
NT5DC1	6	2	0.0237853	6	2	0.0143007
ZNF763	6	2	0.0237933	5	2	0.032144
ZNF763	6	2	0.0237933	5	2	0.032144
DNAJC6	6	2	0.0237998	5	2	0.0315997
GPR111	35	35	0.0239887	30	34	0.02396
SPAG17	16	12	0.024004	13	12	0.04204
SOX6	6	2	0.0242498	6	2	0.0144799
ASPM	42	44	0.0243198	32	44	0.0919391
ADAMDEC1	22	19	0.0245413	20	19	0.0185573
PSMD13	22	19	0.0246097	18	19	0.0434496
EDC3	6	2	0.0247698	6	2	0.0146099
EPHA3	15	11	0.0249553	13	11	0.0286387
PON3	15	11	0.0251098	10	11	0.117959
FAM227B	14	10	0.0258997	11	10	0.0536995
MYH6	22	20	0.0259397	20	20	0.0188198
RBM43	14	10	0.0259597	11	10	0.0525595
NPAT	21	18	0.0261213	16	18	0.0739526
ZSWIM5	21	18	0.0262697	18	18	0.0320797
PLCB2	14	10	0.0264097	14	10	0.0105299
PDS5B	7	3	0.0264597	5	3	0.0660693
CAB39L	7	3	0.0264653	7	3	0.0151567
TAAR9	7	3	0.0264793	7	3	0.0152213
HOXB13	7	3	0.02651	6	3	0.032028
DGCR2	7	3	0.0265597	7	3	0.0153598
PRSS48	7	3	0.0266467	7	3	0.015412
CERK	7	3	0.0267097	7	3	0.0155098
AMBN	7	3	0.0267566	6	3	0.031782
TF	20	17	0.0268597	19	17	0.0149199
HYI	7	3	0.0269097	7	3	0.0152798
FOCAD	13	9	0.027148	11	9	0.0354666
THNSL2	12	8	0.0273397	9	8	0.0678693
MYH15	40	42	0.0277197	30	42	0.116679
RP13-279N23.2	3	0	0.0277997	3	0	0.0220498
CYP11B2	3	0	0.0278297	3	0	0.0216998
MMP1	20	17	0.0278853	16	16	0.041358
PMP22	3	0	0.0279097	2	0	0.0611194
PLXNA2	27	25	0.0279197	23	25	0.0466095
KCNH2	3	0	0.0279397	3	0	0.0216498
MEN1	3	0	0.0279497	3	0	0.0210198
FAM167A	3	0	0.0279797	3	0	0.0212898
KIAA1958	3	0	0.0279897	1	0	0.175818
FAM124A	8	4	0.0280273	6	4	0.0604633
HSD11B2	3	0	0.0280697	1	0	0.173748
RABL5	3	0	0.0281397	3	0	0.0218398
MSRB2	3	0	0.0281597	3	0	0.0210498
ABHD16A	3	0	0.0281597	2	0	0.0604194
RP11-296I10.3	3	0	0.0281797	3	0	0.0214698
C17orf85	3	0	0.0281897	2	0	0.0605394
ZSWIM3	3	0	0.0281897	3	0	0.0215398
OR2T12	3	0	0.0282197	3	0	0.0217898
ABHD14A	11	7	0.0282197	7	7	0.128319
FIS1	3	0	0.0282297	2	0	0.0609994
METAP1D	11	7	0.0282397	11	7	0.0129499
MBOAT1	8	4	0.0282433	7	4	0.031146
CCDC67	10	6	0.0282797	8	6	0.0486195
NDUFA6	3	0	0.0282947	3	0	0.0213767
SLC18B1	10	6	0.0282997	10	6	0.0141699
ASB1	3	0	0.0283073	2	0	0.0613513
HIST1H1A	3	0	0.0283113	3	0	0.0214087
KCNB1	3	0	0.0283173	3	0	0.0212387
TBC1D12	3	0	0.028324	3	0	0.02134
TREM1	3	0	0.0283297	2	0	0.0610194
LTBP3	3	0	0.0283497	3	0	0.0210398
SLIT3	11	7	0.0283497	11	7	0.0132199
MANSC4	3	0	0.02835	3	0	0.02119
GPR15	8	4	0.0283597	8	4	0.0153698
MRPS25	3	0	0.0283597	3	0	0.0208698
MMD2	3	0	0.0283707	3	0	0.0212473
AC012215.1	3	0	0.0283773	2	0	0.0610353
CGRRF1	3	0	0.0283773	3	0	0.0213767
FKBP2	3	0	0.0283797	3	0	0.0208498
BROX	3	0	0.0283866	3	0	0.0212287
FAM69C	3	0	0.0283873	2	0	0.061028
ST8SIA3	3	0	0.028392	1	0	0.174969
SUZ12	3	0	0.0283997	3	0	0.0212298
GPR19	3	0	0.0283997	3	0	0.0210698
OR4C12	3	0	0.0284097	3	0	0.0212998
NSFL1C	3	0	0.0284197	3	0	0.0219598
CCDC169	3	0	0.0284253	2	0	0.061126
RAP1GAP	3	0	0.0284286	2	0	0.0609433
CEP55	9	5	0.0284297	8	5	0.0291797
BMP2	3	0	0.0284297	3	0	0.0207998
CAMTA2	11	7	0.0284306	8	7	0.0771333
CHADL	3	0	0.0284367	3	0	0.02139
GPR61	3	0	0.028438	3	0	0.0213987
LACTB2	3	0	0.0284397	2	0	0.0614594
ART1	30	29	0.028444	27	29	0.0215053
ZNF709	3	0	0.028456	3	0	0.0213187
ZNF709	3	0	0.028456	3	0	0.0213187
KRBA2	3	0	0.0284597	1	0	0.174798
OR52W1	3	0	0.0284626	2	0	0.0609486
ZNF552	3	0	0.0284647	3	0	0.0213786
SHPK	3	0	0.02847	2	0	0.061186
TRPV1	3	0	0.02847	2	0	0.061186
ZNF485	3	0	0.0284713	3	0	0.0216027
GDE1	3	0	0.0284773	3	0	0.0214673
OPN1SW	9	5	0.0284797	7	5	0.0543895
MRPS24	3	0	0.0284827	3	0	0.0212727
AP1S1	3	0	0.0284866	3	0	0.0213546
APOBEC3B	3	0	0.0284987	3	0	0.0213553
MEDAG	3	0	0.0284997	2	0	0.0606594
IGFBPL1	3	0	0.0284997	3	0	0.0214098
FLRT3	3	0	0.0285097	2	0	0.0606794
METTL12	3	0	0.0285186	2	0	0.061122
NPSR1	3	0	0.0285697	2	0	0.0610794
ASCC1	3	0	0.02857	3	0	0.0214087
SERF2	3	0	0.0285797	3	0	0.0213498
RAVER2	3	0	0.0285997	2	0	0.0615894
BAI2	12	8	0.0286397	10	8	0.0389396
GRB10	3	0	0.0286397	3	0	0.0211598
KLHL3	3	0	0.0286497	2	0	0.0606494
HSDL1	3	0	0.0286697	2	0	0.0618594
PARP11	4	1	0.0286813	2	1	0.122574
GAL3ST4	9	5	0.0286967	9	5	0.015014
RP11-542C16.2	3	0	0.0287097	3	0	0.0217698
IVNS1ABP	3	0	0.0287497	3	0	0.0212698
NUP50	3	0	0.0287597	3	0	0.0215998
CTDNEP1	3	0	0.0287797	3	0	0.0214098
PPP2R2B	3	0	0.0287797	3	0	0.0212498
SERPINB12	9	5	0.0287897	8	5	0.0280897
TCEANC2	3	0	0.0288097	2	0	0.0618594
CENPH	9	5	0.0288353	9	5	0.014846
RABEPK	3	0	0.0288397	3	0	0.0213998
AGBL5	9	5	0.0288597	7	5	0.0533195
VWA9	3	0	0.0288797	3	0	0.0210698
ZNF460	3	0	0.0288797	3	0	0.0208098
UTP6	9	5	0.0288847	7	5	0.0547653
ZFYVE28	3	0	0.0288897	3	0	0.0216698
RASGRP1	3	0	0.0288997	2	0	0.0620494
ARHGEF40	10	6	0.0289053	6	6	0.147389
LATS1	11	7	0.0289097	9	6	0.0273297
AP3M2	10	6	0.0289233	8	6	0.0494073
LOXL4	10	6	0.028958	9	6	0.0268787
OPLAH	9	5	0.0289597	6	5	0.096499
KNG1	9	5	0.0289626	6	5	0.0986993
MDGA2	3	0	0.0290797	3	0	0.0212098
KIAA1324L	20	18	0.0292713	18	17	0.0170367
C2orf43	24	22	0.0293197	18	22	0.094649
SAMD12	19	16	0.0300197	15	16	0.0632194
CSMD3	28	28	0.0300797	23	28	0.0503295
DNAH9	53	61	0.0304773	43	60	0.0587233
NUP188	31	32	0.0316997	10	10	0.0618994
IQCA1	37	40	0.0325397	33	40	0.0257297
SIGLEC8	17	14	0.0334613	14	14	0.052656
TRMT5	17	14	0.0338797	11	14	0.175618
C1orf158	17	14	0.0339897	16	14	0.0200098
NBEAL1	26	25	0.034532	18	25	0.172742
CCL26	26	25	0.0347597	1	0	0.176368
RNASE9	4	1	0.0351893	4	1	0.0247007
CEP72	4	1	0.035206	3	1	0.070496
ENPP5	4	1	0.03524	2	1	0.161549
TENM2	16	13	0.0354297	15	13	0.0225498
USP31	16	13	0.0354997	12	13	0.0911291
IFT27	10	7	0.035568	9	7	0.0445513
ORM2	4	1	0.0355796	3	1	0.0568594
PDGFRL	16	13	0.0357596	12	13	0.0922791
HPX	9	6	0.0368713	8	6	0.0353493
PACSIN2	15	12	0.0370596	13	12	0.0420896
NKAPL	25	24	0.0370813	3	1	0.0706166
RMND5B	15	12	0.037586	14	12	0.025824
IL20RA	25	24	0.0379496	21	24	0.0523695
CLUL1	5	2	0.038002	4	2	0.05228
SMTN	14	11	0.0389596	13	11	0.0287997
ZSWIM1	24	23	0.0391396	1	0	0.174548
DGKH	14	11	0.0391996	13	10	0.0185298
DCLRE1A	32	33	0.0392496	29	33	0.0259797
CFHR2	24	23	0.0393696	0	1	0.674713
CACNA1G	7	4	0.0393796	4	4	0.198908
DLG1	14	11	0.0395496	11	11	0.0770492
HGSNAT	14	11	0.0398896	13	11	0.0291497
ABCG8	13	10	0.0403696	11	10	0.0541195
HEATR1	22	19	0.0406596	20	19	0.0312997
C16orf59	4	1	0.0409396	3	1	0.0699793
IAH1	13	10	0.0409496	11	10	0.0528795
PRR14	4	1	0.0413196	4	1	0.0285997
GDPD1	4	1	0.0414196	4	1	0.0293997
RCOR3	4	1	0.0415296	4	1	0.0298697
SESN2	4	1	0.0415896	3	1	0.0707493
ABTB2	4	1	0.0416096	4	1	0.0289997
FAM71F1	4	1	0.0416196	3	1	0.0718793
CC2D1A	13	10	0.0416596	12	10	0.0317397
ASRGL1	4	1	0.0416896	3	1	0.0705693
HIVEP1	43	49	0.0416996	37	49	0.0460995
UGT8	4	1	0.0416996	3	1	0.0705193
TMEM184A	4	1	0.0417296	3	1	0.0698493
AIMP1	4	1	0.0417796	4	1	0.0297897
PRSS58	4	1	0.0417966	3	1	0.0707753
SLC39A2	4	1	0.0417996	3	1	0.0700393
PLAUR	4	1	0.0418026	2	1	0.16177
C19orf57	4	1	0.0418396	4	1	0.0298297
TMEM42	4	1	0.0418396	3	1	0.0714793
NSUN6	4	1	0.0418713	4	1	0.0297666
ZNF486	4	1	0.041898	3	1	0.0702939
SPG20	4	1	0.0419146	4	1	0.0294626
PCDHB10	4	1	0.0419433	4	1	0.0295066
NFX1	13	10	0.0419473	11	10	0.0533
ELK3	4	1	0.0419596	3	1	0.0699893
SCN1A	4	1	0.0419686	4	1	0.029516
TDRD10	4	1	0.0419786	4	1	0.029722
C10orf120	4	1	0.0419866	4	1	0.029464
ZNF582	4	1	0.0420066	2	1	0.161803
COX15	4	1	0.042016	4	1	0.0296106
KIAA1919	4	1	0.04204	2	1	0.162013
LRRC23	4	1	0.0420446	4	1	0.0295613
HS6ST3	4	1	0.0420496	4	1	0.0291197
TACC1	4	1	0.0420496	2	1	0.163108
PROCA1	4	1	0.0420633	3	1	0.070484
HNF4G	4	1	0.0420853	4	1	0.029464
ZZZ3	4	1	0.042094	3	1	0.0704633
DNAI2	4	1	0.0420996	2	1	0.161058
CTNND2	4	1	0.0420996	3	1	0.0689693
BRF2	4	1	0.0421213	2	1	0.161755
KRT2	4	1	0.0421326	1	1	0.349871
SSRP1	4	1	0.0421396	4	1	0.0294697
FLT4	4	1	0.0421496	4	1	0.0305997
PPT1	4	1	0.0421996	3	1	0.0702993
OR4F6	4	1	0.0422026	4	1	0.029418
SLC8A1	4	1	0.0423596	4	1	0.0295197
CDH23	4	1	0.0423896	4	1	0.0299997
IKBKAP	23	22	0.042444	20	22	0.045768
GPATCH11	4	1	0.0425296	3	1	0.0714993
TMEM132D	4	1	0.0426196	4	1	0.0300497
DHRS4L2	4	1	0.0432396	3	1	0.0702593
KRT36	12	10	0.0432496	12	10	0.0198398
KIF13A	42	48	0.0437493	16	23	0.1665
NBN	21	17	0.0437573	17	17	0.076214
MED30	12	9	0.0441173	10	9	0.0600786
PLEKHH1	21	17	0.0441296	20	17	0.0237398
UMODL1	26	27	0.044698	19	27	0.144127
CYB5R2	11	8	0.0453795	9	8	0.0670093
BRDT	11	8	0.0455695	10	8	0.0396196
MAPK12	11	8	0.0456395	10	8	0.0391896
ANKRD6	11	8	0.0458795	10	8	0.0400096
EPHA8	22	21	0.046106	16	21	0.148221
TRAK2	11	8	0.0461673	5	8	0.390992
BDNF	11	8	0.0461695	10	8	0.0399596
ZNF318	23	21	0.0461786	21	21	0.0341153
LTN1	11	8	0.0461966	9	8	0.0679753
PYGL	36	39	0.0462695	27	39	0.147648
SNX16	11	8	0.0464495	8	8	0.112979
RNF19A	11	8	0.0464606	10	8	0.039628
SAMD9	39	42	0.0464695	32	42	0.0841092
MC3R	11	8	0.0464806	11	8	0.0224786
RMDN2	11	8	0.046566	9	8	0.0679266
ZC3H12A	11	8	0.0466895	8	8	0.113539
NAGA	17	15	0.0471195	15	15	0.0462495
OR10G8	5	2	0.0472895	4	2	0.0689193
PAQR5	17	15	0.0473493	13	15	0.106307
CDH2	5	2	0.0477795	5	2	0.0322997
DCHS1	39	42	0.0477973	34	42	0.0475746
AVL9	5	2	0.0480495	4	2	0.0694593
TBC1D2	10	7	0.048118	8	7	0.0769566
RRM1	10	7	0.0481673	10	7	0.0245733
TRIM67	5	2	0.0482095	4	2	0.0688593
SCN3A	5	2	0.0482195	4	2	0.0683393
MBP	5	2	0.0482195	4	2	0.0688893
PRIMPOL	10	7	0.048224	8	7	0.0765953
WFDC13	5	2	0.0482795	5	2	0.0328897
GALT	10	7	0.0482895	8	7	0.0763392
KCNV2	5	2	0.0483153	4	2	0.0693246
PCCA	5	2	0.0484095	5	2	0.0321997
GGCX	5	2	0.0484133	4	2	0.0695253
CPSF2	5	2	0.0484193	4	2	0.0695973
HAUS8	5	2	0.0484613	3	2	0.144006
OR2G3	5	2	0.048506	5	1	0.012068
HORMAD2	5	2	0.0485106	5	2	0.031822
SAFB2	5	2	0.0485386	4	2	0.0695626
IARS	10	7	0.0485513	8	7	0.076698
OR13C3	5	2	0.0485726	5	2	0.032176
BARD1	5	2	0.048586	5	2	0.032146
APLNR	5	2	0.0485895	3	2	0.144629
CASQ2	5	2	0.0485913	3	2	0.143791
ALS2CR12	5	2	0.0486473	5	2	0.0322413
OR4A47	5	2	0.0486695	4	2	0.0694693
GRHL3	5	2	0.0486895	5	2	0.0320797
USP53	21	20	0.0487195	18	20	0.0572694
PCSK5	5	2	0.0487695	5	2	0.0318497
KCNAB3	5	2	0.0487766	3	2	0.143863
YEATS2	5	2	0.0487795	4	2	0.0686993
NPR3	10	7	0.0488195	10	7	0.0240198
ANKS1A	5	2	0.0488395	4	2	0.0694693
NOTUM	5	2	0.0489195	4	2	0.0698893
NLRP13	21	20	0.048926	17	19	0.0653333
TXNIP	5	2	0.0489895	4	2	0.0692693
LANCL2	5	2	0.0490195	5	2	0.0329797
OR51B4	9	5	0.0490395	7	5	0.0642194
ADAMTS10	5	2	0.0490695	3	2	0.144909
CRISP3	5	2	0.0491295	4	2	0.0691593
COL9A1	21	20	0.0491393	19	20	0.0391926
PPP1R15B	5	2	0.0491795	4	2	0.0697393
SLC27A3	9	6	0.0491995	7	6	0.0870891
RGR	5	2	0.0492195	5	2	0.0319297
DIEXF	10	7	0.0492495	9	7	0.0450796
APP	5	2	0.0493295	4	2	0.0695393
ATL2	5	2	0.0493495	3	2	0.141909
NUP35	5	2	0.0494195	5	2	0.0324697
SYF2	5	2	0.0494795	4	2	0.0698593
MTMR11	28	29	0.0495895	25	29	0.0422096
C7orf72	10	7	0.0496195	8	7	0.0768692
PRDM10	9	6	0.0498686	8	6	0.0494673
BRICD5	18	16	0.0500095	16	16	0.0607794
GIT2	6	3	0.0500295	6	3	0.0317197
C14orf166	8	5	0.0502195	4	5	0.282067
NGEF	8	5	0.0502595	7	5	0.0541095
LIPJ	28	29	0.0502695	24	29	0.0601194
NCOA7	28	29	0.0502995	22	29	0.111909
HCRTR1	6	3	0.0503495	6	3	0.0319397
SORBS2	9	6	0.0503795	8	6	0.0498295
IFNW1	6	3	0.0503895	5	3	0.0642894
HLA-DOB	6	3	0.0504995	6	3	0.0315897
MURC	6	3	0.0505795	5	3	0.0649293
GLB1L3	9	6	0.0506395	6	6	0.147439
INPP1	9	6	0.0506795	8	6	0.0499595
OR1D2	6	3	0.0506895	5	3	0.0662993
KIAA1429	8	5	0.0507595	6	5	0.098369
PCDHGC4	6	3	0.0507895	3	3	0.233938
GNRH1	6	3	0.0507995	5	3	0.0652793
ZNF385D	6	3	0.0508595	5	3	0.0655393
PON1	7	4	0.0508695	6	4	0.0612394
SRL	6	3	0.0508795	5	3	0.0660193
LAMP1	6	3	0.0508995	5	3	0.0655893
TELO2	6	3	0.0509695	4	3	0.127139
FNIP2	7	4	0.0510195	7	4	0.0308997
RLTPR	40	45	0.0510795	37	45	0.0263697
SDCCAG3	7	4	0.0511195	5	4	0.111909
TAS2R10	6	3	0.0511253	5	3	0.0651613
ACTR10	6	3	0.0511695	4	3	0.128039
GNPAT	6	3	0.0511895	4	3	0.127419
KIF18A	6	3	0.05121	5	3	0.0654353
NUCB1	6	3	0.0512995	5	3	0.0654194
UNC79	8	5	0.0513095	7	5	0.0536395
USP16	8	5	0.051354	7	5	0.0543753
OR5AR1	6	3	0.0513695	5	3	0.0646894
HDDC2	6	3	0.0513695	4	3	0.129159
TRIT1	6	3	0.0513895	4	3	0.127869
ZNF76	7	4	0.0513895	6	4	0.0602094
GLMN	6	3	0.0513895	5	3	0.0657193
MFSD1	7	4	0.0514095	7	4	0.0312897
MEF2A	6	3	0.0514095	5	3	0.0648593
CATSPERB	8	5	0.051438	6	5	0.0986986
NDUFB2	6	3	0.051442	6	3	0.0319873
PCDHB15	26	28	0.0514995	22	28	0.0644794
MCAT	7	4	0.0515195	7	4	0.0309897
TLL1	8	5	0.0515495	6	5	0.097509
CD2BP2	6	3	0.0515695	4	3	0.127069
ZP1	8	5	0.0515995	6	5	0.098299
MUC7	7	4	0.0516295	6	4	0.0613594
TRMT13	7	4	0.0516295	7	4	0.0308497
CNOT1	6	3	0.0516495	5	3	0.0652394
FSCN3	7	4	0.0517326	6	4	0.060228
CDH3	7	4	0.0517395	6	4	0.0605494
SLC38A10	8	5	0.0517595	8	5	0.0285097
LRIT3	6	3	0.0517695	5	3	0.0647593
PLA2G6	7	4	0.051784	6	4	0.0598946
PLXDC2	7	4	0.0518195	4	4	0.199668
GPR52	7	4	0.0518295	7	4	0.0308697
ANKRD42	24	24	0.0518695	20	24	0.0750393
FAM107A	6	3	0.0518695	5	3	0.0654894
ZNF441	6	3	0.0519095	4	3	0.127769
TDG	7	4	0.0519395	6	4	0.0603494
PROKR1	7	4	0.0519395	6	4	0.0603294
PI4K2A	8	5	0.0520295	8	5	0.0282097
MYO1G	7	4	0.0520395	7	4	0.0311997
RB1CC1	6	3	0.0520495	2	3	0.401916
CAND2	7	4	0.0521295	4	4	0.200378
SLC30A3	8	5	0.0521595	6	5	0.099579
TMEM126B	7	4	0.0522095	6	4	0.0605894
DHX35	7	4	0.0522095	6	4	0.0598994
RTN3	24	24	0.0522395	20	24	0.0745092
ARHGAP5	20	19	0.0525395	14	19	0.188428
NOX3	11	9	0.0525495	11	9	0.0258197
TMEM52B	7	4	0.0527495	5	4	0.111379
CNTROB	16	16	0.0528395	15	16	0.0462295
PDE8B	7	4	0.0531595	6	4	0.0602994
NOL7	15	13	0.0531995	12	13	0.0921891
ITIH1	7	4	0.0533495	6	4	0.0602394
TIMM50	15	13	0.0533795	13	13	0.0593094
GALNT16	15	13	0.0543995	11	13	0.134599
EMR1	39	44	0.0547386	36	44	0.030296
ANK2	33	36	0.0562194	28	36	0.0715493
BPIFA2	23	23	0.056268	20	22	0.0453846
ZDHHC4	23	23	0.0564294	20	23	0.0593194
NCOR1	23	24	0.0566794	20	23	0.0591294
MYO15A	19	18	0.0567294	16	18	0.0730193
PARK2	27	27	0.0574694	20	26	0.143249
LAMA4	19	19	0.0575094	17	19	0.0484095
IL27RA	26	27	0.0581994	23	27	0.0522695
KRT82	29	31	0.0583494	28	31	0.0235898
CCSER1	24	25	0.0589794	21	25	0.0664193
PMS2	9	7	0.0590694	4	6	0.368466
KIF13B	18	17	0.0596994	14	17	0.122219
WDR52	38	42	0.0598594	34	42	0.0493395
GPR179	22	22	0.0599466	17	22	0.131733
ORC4	18	17	0.0604853	15	17	0.0830713
NPHP4	18	17	0.0605094	17	17	0.0371096
ADCY7	22	22	0.0605894	19	22	0.0667893
MYH2	32	34	0.0612794	12	10	0.0317497
NCAPG2	13	11	0.0613794	9	11	0.180748
TRIM55	13	11	0.0614694	12	11	0.0460895
FPGS	13	11	0.0621294	13	10	0.0186698
OR2AG1	5	2	0.0621894	4	2	0.0753493
EIF5B	25	26	0.0622794	23	26	0.0407396
NYAP1	13	11	0.0623394	13	11	0.0290797
F5	28	32	0.0623594	25	32	0.0484495
KIFAP3	13	11	0.0623694	11	11	0.0764392
XYLB	13	11	0.0627094	10	11	0.118859
ABCA6	28	31	0.0632294	24	31	0.0691493
TIGD4	21	21	0.0638694	18	21	0.0749193
SLC14A2	17	16	0.0645293	15	16	0.0616494
SGK223	24	26	0.0649593	20	26	0.0882891
CAPN3	12	10	0.0653494	11	10	0.0537695
RASSF6	12	10	0.0656793	10	10	0.0845691
NSRP1	12	10	0.0658493	10	10	0.0879191
UBR4	17	16	0.0664193	13	16	0.135369
NDST2	12	10	0.0665493	9	10	0.135659
CRB1	12	10	0.0666793	12	10	0.0320097
EPB41L5	17	16	0.0668193	14	16	0.094839
MTMR9	24	25	0.0670993	23	25	0.0325897
CFH	24	25	0.0676393	22	25	0.0463495
IGSF10	97	126	0.0681193	90	126	0.0247498
POLI	16	15	0.0686293	14	15	0.0723793
CSMD2	33	37	0.0688393	30	35	0.0300097
ZSCAN20	20	20	0.0690693	18	20	0.0585194
UBQLN1	20	20	0.0694893	14	20	0.223858
LRRC7	16	15	0.0694993	11	15	0.218458
ANXA11	33	36	0.0695293	27	36	0.117209
TRAPPC12	16	15	0.0696993	14	15	0.0720993
TRIM38	11	9	0.0697793	9	9	0.097389
SLC11A2	16	15	0.0699393	15	15	0.0462595
VPS4B	11	9	0.0699893	10	9	0.0602194
DCAF11	6	2	0.0699893	4	2	0.159228
TTF1	11	9	0.0700293	8	9	0.155168
TMCC3	11	9	0.0700326	8	9	0.155489
SH3D19	12	11	0.0702993	11	11	0.0559194
FKBP15	11	9	0.0703193	11	9	0.0358896
HEXB	11	9	0.0703693	7	9	0.233768
RFTN2	20	20	0.0704593	16	20	0.117839
GSTCD	5	3	0.0704693	5	3	0.0482595
TAAR5	11	9	0.0704793	9	9	0.098989
FLRT2	16	16	0.0707193	16	16	0.0301997
C7orf57	11	9	0.0707593	9	9	0.097489
SH3D21	17	15	0.0707893	13	15	0.145749
C3orf49	5	3	0.0714993	4	3	0.0893391
ZNF229	23	25	0.0721693	19	25	0.096079
LY96	2	0	0.0725493	2	0	0.0612694
THEMIS2	2	0	0.0726393	1	0	0.175838
KRTAP12-2	2	0	0.0727393	2	0	0.0606994
RBP3	3	1	0.0728793	2	1	0.124409
PLOD2	2	0	0.0729793	2	0	0.0605094
SLC10A4	2	0	0.0730093	2	0	0.0608694
THOC1	2	0	0.0730593	2	0	0.0607294
ATG7	4	2	0.0730893	3	2	0.102939
MAK16	2	0	0.0731093	1	0	0.176488
HECTD2	2	0	0.0731193	2	0	0.0611794
KRTAP12-4	2	0	0.0731193	1	0	0.176208
DBNL	2	0	0.0731193	1	0	0.174058
LGI3	2	0	0.0731593	2	0	0.0622894
KRTAP13-3	2	0	0.0731693	2	0	0.0608494
QTRTD1	2	0	0.0731893	0	0	-
COL13A1	2	0	0.0732393	2	0	0.0610394
PRMT2	2	0	0.0732393	2	0	0.0604394
NUCB2	2	0	0.0732593	2	0	0.0611994
CTC-554D6.1	2	0	0.0732693	1	0	0.175338
SMDT1	2	0	0.0732993	2	0	0.0610094
ABHD5	2	0	0.0732993	1	0	0.175798
UBE2J2	2	0	0.0733093	2	0	0.0604494
IGFBP2	2	0	0.0733293	2	0	0.0606194
N4BP1	2	0	0.0733493	2	0	0.0604994
CXCL3	2	0	0.0733593	2	0	0.0604194
FTL	2	0	0.0733793	2	0	0.0607694
MFSD4	2	0	0.0733893	2	0	0.0612894
CDC20	2	0	0.0733993	1	0	0.175228
KIF3B	2	0	0.0733993	1	0	0.175058
HMCES	2	0	0.0734093	2	0	0.0608394
SLC25A31	2	0	0.0734093	2	0	0.0616894
LDLRAD2	2	0	0.0734093	2	0	0.0606494
BMP6	2	0	0.0734193	2	0	0.0603994
ZC2HC1B	2	0	0.0734593	2	0	0.0615894
PM20D2	2	0	0.0734693	2	0	0.0610794
KLHL20	2	0	0.0734793	2	0	0.0616094
MAT2B	2	0	0.0734793	2	0	0.0612494
NOL11	10	8	0.0734893	10	8	0.0401396
HSF1	2	0	0.0734893	2	0	0.0617294
FAR2	2	0	0.0734993	1	0	0.175098
LMAN1L	2	0	0.0735093	2	0	0.0608694
STOML1	2	0	0.0735093	1	0	0.173058
MOB1B	2	0	0.0735093	2	0	0.0611094
LINGO2	2	0	0.0735193	2	0	0.0609094
HSPB2	2	0	0.0735193	2	0	0.0607994
HSPB2-C11orf52	2	0	0.0735193	2	0	0.0607994
RPS20	2	0	0.0735393	2	0	0.0603394
GRID1	2	0	0.0735493	1	0	0.173258
OSTM1	2	0	0.0735593	2	0	0.0615294
API5	2	0	0.0735593	2	0	0.0612894
ZNF618	2	0	0.0735593	2	0	0.0613794
SHOC2	2	0	0.0735693	2	0	0.0608494
ZNF404	2	0	0.0735693	1	0	0.174878
PLEKHH3	2	0	0.0735793	2	0	0.0611694
PRMT5	2	0	0.0735793	2	0	0.0608994
NMT1	2	0	0.0735793	2	0	0.0612394
ESRP1	2	0	0.0735893	2	0	0.0606894
WBP2	2	0	0.0735993	2	0	0.0609794
CCDC70	2	0	0.0736293	2	0	0.0609694
POU5F1B	2	0	0.0736293	2	0	0.0610494
MVB12B	2	0	0.0736393	2	0	0.0609894
ST7	2	0	0.0736393	2	0	0.0615094
CYP26A1	2	0	0.0736393	1	0	0.174808
AHCYL1	2	0	0.0736493	2	0	0.0605894
TRIM71	2	0	0.0736493	2	0	0.0623594
CDS2	2	0	0.0736593	2	0	0.0615294
PSMA2	2	0	0.0736693	0	0	-
CAPN10	2	0	0.0736793	1	0	0.174458
FAM102B	3	1	0.0736793	2	1	0.121359
RBL1	15	14	0.0736893	14	14	0.0530895
PPP2R3C	2	0	0.0736893	2	0	0.0615594
CALHM2	2	0	0.0736993	2	0	0.0621094
CEND1	2	0	0.0736993	2	0	0.0616694
2001-09-01	2	0	0.0737193	1	0	0.175738
ERLIN2	2	0	0.0737193	2	0	0.0618094
CADM2	2	0	0.0737193	1	0	0.174848
COX14	2	0	0.0737193	0	0	-
FUT9	2	0	0.0737193	1	0	0.174298
HLA-DQA1	2	0	0.0737293	1	0	0.175548
TFCP2L1	2	0	0.0737393	2	0	0.0609194
POU1F1	2	0	0.0737393	1	0	0.175358
VAMP1	2	0	0.0737393	1	0	0.174638
CTC-534A2.2	2	0	0.0737593	2	0	0.0610894
ZNF565	2	0	0.0737693	1	0	0.175488
HRSP12	2	0	0.0737893	1	0	0.173908
KLRF1	2	0	0.0737993	2	0	0.0610394
GPR12	2	0	0.0737993	1	0	0.174718
FNDC5	2	0	0.0738093	2	0	0.0607994
TMEM74B	2	0	0.0738093	2	0	0.0612294
RP11-23J9.4	2	0	0.0738093	1	0	0.174788
ATP5C1	2	0	0.073814	2	0	0.0610853
HACE1	2	0	0.0738193	2	0	0.0623994
PPP1R3C	2	0	0.0738293	2	0	0.0610994
PIRT	2	0	0.0738293	2	0	0.0610594
CHMP6	2	0	0.0738293	2	0	0.0604394
WDR20	2	0	0.0738393	2	0	0.0612994
TMEM174	2	0	0.0738393	2	0	0.0615494
CNP	2	0	0.0738493	2	0	0.0611994
CTLA4	2	0	0.0738593	2	0	0.0613194
FBXL2	2	0	0.0738793	1	0	0.175868
UROC1	29	32	0.0738893	26	31	0.0471795
XPR1	2	0	0.0738993	2	0	0.0606094
RHOBTB3	2	0	0.0738993	2	0	0.0616294
HTATIP2	2	0	0.0739093	2	0	0.0610094
C9orf41	2	0	0.0739193	2	0	0.0607794
THPO	2	0	0.0739293	2	0	0.0616394
LACTB	2	0	0.0739293	2	0	0.0613094
SPPL3	2	0	0.0739293	2	0	0.0610194
2011-03-01	2	0	0.0739393	2	0	0.0613994
HBB	2	0	0.0739393	2	0	0.0614294
ZGPAT	2	0	0.0739466	2	0	0.061324
SLC25A48	2	0	0.0739493	1	0	0.173668
HVCN1	2	0	0.0739593	2	0	0.0618394
REPIN1	2	0	0.0739593	1	0	0.174668
GBX2	2	0	0.0739593	2	0	0.0613394
CRYBB3	2	0	0.0739693	1	0	0.175968
TFCP2	2	0	0.0739793	2	0	0.0615194
VKORC1	2	0	0.0739793	1	0	0.175198
HECA	2	0	0.0739893	2	0	0.0614994
TNFSF11	2	0	0.0739893	2	0	0.0612194
AGO3	2	0	0.0739893	2	0	0.0603094
VSTM5	2	0	0.0739993	1	0	0.174938
HOXB9	2	0	0.0739993	2	0	0.0607794
THAP10	2	0	0.0740046	2	0	0.0611133
ZNF766	3	1	0.0740093	3	1	0.0570294
TRIM24	2	0	0.0740093	2	0	0.0609594
CLDN16	2	0	0.0740093	1	0	0.173288
RFWD2	2	0	0.0740093	1	0	0.173878
KRIT1	2	0	0.0740193	2	0	0.0612094
INSIG1	2	0	0.0740193	2	0	0.0611094
BTBD10	2	0	0.0740193	1	0	0.174768
PCSK2	2	0	0.0740293	2	0	0.0606594
CUL5	2	0	0.0740293	2	0	0.0611694
NNMT	2	0	0.0740393	2	0	0.0618794
RAB36	2	0	0.0740453	2	0	0.0613266
B3GNT2	2	0	0.0740493	2	0	0.0606394
TYSND1	2	0	0.0740493	2	0	0.0613294
NEIL2	2	0	0.0740593	2	0	0.0604994
FCRL2	12	9	0.0740593	10	9	0.095779
UQCRQ	2	0	0.0740593	2	0	0.0607494
TMC7	2	0	0.0740693	2	0	0.0603694
GFPT1	2	0	0.0740693	1	0	0.173988
STRN3	2	0	0.0740693	2	0	0.0603294
TMEM2	10	8	0.0740793	8	8	0.112039
ZNF74	2	0	0.0740793	1	0	0.172778
FXN	2	0	0.0740793	1	0	0.175648
IL15	2	0	0.0740979	2	0	0.0610153
AC005544.1	2	0	0.0741033	2	0	0.0611526
WIF1	2	0	0.0741093	2	0	0.0617594
ALG5	2	0	0.0741093	2	0	0.0606694
CTD-3099C6.5	2	0	0.0741093	2	0	0.0610094
ATAD3A	2	0	0.0741119	1	0	0.17497
ZC2HC1C	29	32	0.0741193	24	31	0.0909091
LTC4S	2	0	0.0741193	2	0	0.0608094
ONECUT1	2	0	0.0741193	2	0	0.0618994
CALD1	2	0	0.0741193	2	0	0.0612894
RBP5	2	0	0.0741293	2	0	0.0612494
ASPHD1	2	0	0.0741293	2	0	0.0620194
ZNF281	2	0	0.0741293	2	0	0.0606794
HIST1H2BF	2	0	0.0741313	1	0	0.174958
TIMM17A	2	0	0.0741393	2	0	0.0611894
ETV6	2	0	0.0741393	1	0	0.175428
PPP5C	2	0	0.0741493	2	0	0.0609694
DDX4	2	0	0.0741493	2	0	0.0615094
SLC30A7	2	0	0.0741493	2	0	0.0609394
FAM83E	2	0	0.0741893	2	0	0.0602794
PRPF6	3	1	0.0742193	2	1	0.163798
VSTM1	2	0	0.0742193	2	0	0.0607594
TAS2R1	2	0	0.0742293	1	0	0.175608
ZIM2	2	0	0.0742493	2	0	0.0614994
R3HCC1	2	0	0.0742493	1	0	0.175078
SLC13A5	2	0	0.0742593	2	0	0.0617694
CLIP3	2	0	0.0742593	2	0	0.0613294
FAM209A	2	0	0.0742793	2	0	0.0611094
LIAS	2	0	0.0742993	2	0	0.0615494
FBXW4	2	0	0.0743093	2	0	0.0613294
TMEM108	2	0	0.0743093	2	0	0.0611894
HIST1H2AL	2	0	0.0743093	2	0	0.0612794
C10orf35	2	0	0.0743193	1	0	0.174818
SPA17	2	0	0.0743193	2	0	0.0619694
CRMP1	2	0	0.0743193	1	0	0.174658
ZYX	2	0	0.0743293	1	0	0.174728
HIST1H3H	2	0	0.0743393	2	0	0.0607694
LDHC	2	0	0.0743393	1	0	0.175228
STX12	2	0	0.0743493	2	0	0.0616294
COMMD5	2	0	0.0743493	2	0	0.0608394
KCNA3	2	0	0.0743493	2	0	0.0609194
FBXO44	2	0	0.0743493	2	0	0.0606694
SPIRE2	2	0	0.0743593	1	0	0.175758
CD200R1L	2	0	0.0743693	1	0	0.176598
VN1R2	2	0	0.0743693	2	0	0.0607694
FAM69A	2	0	0.0743693	2	0	0.0613194
SGTB	2	0	0.0744193	1	0	0.174808
FAM227A	29	32	0.0744293	23	32	0.142499
ANKRD18DP	2	0	0.0744293	2	0	0.0618794
HOXA6	2	0	0.0744293	2	0	0.0605294
TGFB2	2	0	0.0744293	2	0	0.0611694
OR5H14	3	1	0.0744566	2	1	0.161843
LASP1	2	0	0.0744593	1	0	0.175348
SLC1A7	2	0	0.0744593	2	0	0.0616294
FAM122A	2	0	0.0744793	2	0	0.0615194
VPS37C	2	0	0.0744993	2	0	0.0610494
GSDMC	10	8	0.0745192	10	8	0.0413396
POFUT1	2	0	0.0745192	2	0	0.0606794
PVR	2	0	0.0745192	2	0	0.0612194
DYNLRB2	2	0	0.0745492	2	0	0.0610194
FAM218A	2	0	0.0745592	2	0	0.0613794
LRAT	2	0	0.0745592	2	0	0.0605694
RBM14	2	0	0.0745693	2	0	0.0618694
TRPC3	2	0	0.0745792	2	0	0.0608394
FGB	19	19	0.0745792	14	19	0.185108
ATF7IP2	2	0	0.0745993	1	0	0.174428
RTBDN	2	0	0.0746192	1	0	0.173948
CKM	2	0	0.0746192	2	0	0.0603994
SMYD5	2	0	0.0746192	2	0	0.0613394
PSMB6	2	0	0.0746393	2	0	0.0617094
STXBP3	2	0	0.0747292	2	0	0.0604794
GHITM	2	0	0.0747292	1	0	0.174478
HAS3	2	0	0.0747292	2	0	0.0612594
C4orf45	2	0	0.0747493	1	0	0.173878
PPP1R35	2	0	0.0747493	2	0	0.0617494
TBKBP1	2	0	0.0747592	1	0	0.174888
MPPED2	2	0	0.0747992	2	0	0.0606794
VPS13D	53	64	0.0748193	44	64	0.117769
C21orf91	2	0	0.0748292	2	0	0.0616294
PTPDC1	15	14	0.0748493	13	13	0.0585994
KCNJ13	2	0	0.0748493	2	0	0.0608694
FAM118A	2	0	0.0748493	2	0	0.0613694
NT5C	2	0	0.0748593	2	0	0.0612194
CDK9	2	0	0.0749092	2	0	0.0609394
AZU1	2	0	0.0749092	2	0	0.0609694
FAM81B	39	53	0.0749293	21	22	0.0283397
SLAMF9	2	0	0.0749892	2	0	0.0613994
MAD2L1BP	2	0	0.0749892	1	0	0.174768
RBFOX1	2	0	0.0749892	2	0	0.0616394
TOP3B	15	14	0.0749993	11	14	0.176268
XRCC2	2	0	0.0750092	2	0	0.0607794
EIF3A	2	0	0.0750293	2	0	0.0618894
SMPD1	10	8	0.0750492	8	8	0.112819
TLR3	10	8	0.0750592	8	8	0.112599
TRPA1	15	14	0.0750892	11	14	0.175918
AQP11	2	0	0.0750993	2	0	0.0611894
EIF3E	2	0	0.0751493	1	0	0.175048
CRX	2	0	0.0751693	2	0	0.0615694
BEST3	4	2	0.0752093	4	2	0.0534995
IDO1	2	0	0.0752193	2	0	0.0617694
GRK1	10	8	0.0752692	9	8	0.0686093
ZNF716	15	14	0.0753092	13	14	0.0809992
VRK2	10	8	0.0753092	8	8	0.113229
EXOC3	2	0	0.0753792	2	0	0.0618294
MTMR12	15	14	0.0753792	11	14	0.175558
CARS2	22	23	0.0754792	16	23	0.214148
WNT11	2	0	0.0756492	2	0	0.0608094
POLE	15	14	0.0756826	12	13	0.0913206
CNGA3	15	14	0.0757492	13	14	0.0800292
TMEM132A	15	14	0.0757992	15	14	0.0330497
SERPINA10	10	8	0.0761492	8	8	0.112249
SDK1	32	35	0.0761492	24	35	0.211358
MYOM3	22	23	0.0762592	22	23	0.0275497
NOTCH2	23	23	0.0763992	20	23	0.0793292
KRT12	22	23	0.0766092	20	23	0.0602694
ABCB5	28	32	0.0768092	28	32	0.0238998
LRRC6	6	5	0.0770992	5	5	0.0829592
EDDM3A	15	15	0.0773492	13	15	0.0788392
OR6F1	11	11	0.0775592	10	11	0.0620594
MAP3K19	37	42	0.0779092	29	42	0.173618
ADCY8	9	7	0.0780092	6	7	0.207048
NUMBL	9	7	0.0787192	8	7	0.0758492
CCDC65	9	7	0.0789292	7	7	0.129319
NLRP14	18	18	0.0790592	16	18	0.0747392
ZFYVE19	25	27	0.0791092	21	26	0.0835592
NADSYN1	9	7	0.0792292	7	7	0.130169
REG3G	9	7	0.0793192	8	7	0.0765892
PCDHA3	9	7	0.0794226	8	7	0.0770226
SMPD4	9	7	0.0794792	7	7	0.128969
DGAT1	9	7	0.0795246	8	7	0.0766573
KIAA1324	14	13	0.0795692	13	13	0.0583794
PSMD9	9	7	0.0795992	6	7	0.204328
IP6K3	9	7	0.0796492	8	7	0.0770792
UNC5C	14	13	0.0796492	12	13	0.0927791
MYRIP	9	7	0.0796992	7	7	0.129599
SLC6A5	9	7	0.0800492	9	7	0.0439996
MATN2	11	8	0.0800492	11	8	0.0440796
EDN3	9	7	0.0800892	7	7	0.128219
ENPEP	18	18	0.0807492	17	18	0.0501995
MNS1	9	7	0.0810992	9	7	0.0446396
ROBO1	14	13	0.0812392	12	12	0.0667993
OR6C1	14	13	0.0813792	12	13	0.0896291
CC2D2A	14	13	0.0815592	12	13	0.0919991
EHHADH	18	18	0.0816892	17	18	0.0488495
CES1	27	31	0.0818092	3	8	0.688413
DDX52	14	13	0.0821992	11	13	0.135919
TNFRSF13B	21	22	0.0827492	17	22	0.131379
NALCN	8	6	0.0828692	8	6	0.0494595
RP1	21	22	0.0830792	18	22	0.0944091
TRMT10B	8	6	0.0832292	8	6	0.0495295
ESR1	8	6	0.0835192	7	6	0.0867091
SLC6A13	8	6	0.0836092	7	6	0.0870791
ZFP62	8	6	0.0837192	6	6	0.148208
TMED3	8	6	0.0837792	7	6	0.0876791
EYA2	8	6	0.0838492	8	6	0.0499195
GIMAP7	8	6	0.0838992	7	6	0.0858791
C17orf64	8	6	0.0842192	8	6	0.0488895
NCKIPSD	8	6	0.0843492	8	6	0.0491095
ENPP1	8	6	0.0844573	7	6	0.0870079
C9orf64	8	6	0.0844592	5	6	0.239388
PRDM15	8	6	0.0845691	7	6	0.0881991
CCDC147	21	23	0.0852091	16	22	0.134179
CHD8	8	6	0.0853191	8	6	0.0486795
FAM183A	8	6	0.0855391	7	6	0.0857791
DNAH5	61	79	0.0858091	56	79	0.0426396
DPP10	20	22	0.0859691	15	22	0.187038
GJA8	13	12	0.0862191	10	12	0.156328
CDH8	17	17	0.0864099	11	17	0.313923
FAN1	17	17	0.0864491	15	17	0.0828192
PLEKHA8	13	12	0.0865391	12	12	0.0658693
MFSD10	17	17	0.0865979	16	17	0.0557353
MET	10	7	0.0866091	8	7	0.125149
RGSL1	9	8	0.0866691	9	8	0.0485295
AMPH	13	12	0.0867691	13	12	0.0411396
SMO	7	5	0.0868291	6	5	0.098659
THNSL1	13	12	0.0874391	11	12	0.104499
PCDHAC1	7	5	0.0874491	7	5	0.0552795
GARS	17	17	0.0874991	15	17	0.0829292
MLH3	17	17	0.0875391	17	17	0.0372596
TJP2	7	5	0.0875691	7	5	0.0552494
SLC9C2	7	5	0.0876191	7	5	0.0546295
SPATA6L	7	5	0.0876991	7	5	0.0535395
RGL3	7	5	0.0878091	7	5	0.0549094
RNF175	19	17	0.0879291	16	17	0.106139
SPARCL1	7	5	0.0879491	6	5	0.097199
SGK2	7	5	0.0880591	6	5	0.098179
OR2B2	7	5	0.0881491	4	5	0.280737
KPRP	7	5	0.0882391	4	5	0.279217
TRIP12	7	5	0.0883091	6	5	0.098839
SLC44A3	7	5	0.0883591	6	5	0.098659
OR10J5	7	5	0.0884291	6	5	0.099699
LILRB2	7	5	0.0885691	7	5	0.0558494
PROS1	7	5	0.0886591	7	5	0.0546094
NUMA1	37	44	0.0887191	34	44	0.0561994
COG5	7	5	0.0889691	6	5	0.099729
UBA6	7	5	0.0890091	6	5	0.099719
INHBC	7	5	0.0890791	5	5	0.172198
SLC25A2	7	5	0.0891791	5	5	0.170288
PSMB11	39	48	0.0891991	28	48	0.363886
PTPRQ	37	45	0.0892291	32	45	0.0905991
LRRC19	7	5	0.0893791	6	5	0.098139
MUTYH	13	14	0.0893891	5	14	0.775652
SCFD2	7	5	0.0893991	6	5	0.099059
TYR	7	5	0.0894391	6	5	0.098689
IQCC	20	21	0.0896591	16	21	0.146979
L3HYPDH	7	5	0.0896991	6	5	0.098549
ACE	20	21	0.0896991	17	21	0.107669
EXOC4	7	5	0.0898191	7	5	0.0545694
VPS41	29	33	0.0898891	26	33	0.0741793
CKAP2	7	5	0.0898991	6	5	0.098629
PHF20	3	1	0.0899091	2	1	0.161938
ZNF474	7	5	0.0901891	6	5	0.098759
KLB	7	5	0.0901891	7	5	0.0555794
OR1M1	7	5	0.0902391	6	5	0.099059
CNN2	3	1	0.0903891	2	1	0.163308
UTS2	3	1	0.0904791	3	1	0.0704793
ZNF277	3	1	0.0905191	3	1	0.0716393
USP39	3	1	0.0905491	3	1	0.0707393
TRIM23	3	1	0.0906691	2	1	0.160008
PHF17	3	1	0.0906991	2	1	0.160858
ZNF689	3	1	0.0908291	2	1	0.160128
AK3	3	1	0.0908391	3	1	0.0699993
PRSS1	3	1	0.0909291	3	1	0.0701593
C1orf50	3	1	0.0909291	2	1	0.163208
CCDC17	3	1	0.0909391	2	1	0.161788
DSG1	37	44	0.0910491	33	44	0.0739993
PFN4	6	4	0.0910491	6	4	0.0606494
UGT1A4	3	1	0.0910591	2	1	0.162888
SLC2A7	26	29	0.0910991	22	29	0.111069
ZNF280B	3	1	0.0910991	2	1	0.161948
MISP	3	1	0.0911091	3	1	0.0709593
PPP1R36	3	1	0.0911391	2	1	0.162388
TMEM138	3	1	0.0911391	2	1	0.162958
TLR9	6	4	0.0912091	5	4	0.112029
GJC3	3	1	0.0912191	2	1	0.162478
APOLD1	3	1	0.0912291	3	1	0.0710693
GAMT	3	1	0.0912291	3	1	0.0711293
MANEAL	3	1	0.0912591	3	1	0.0691093
RNMT	3	1	0.0912591	2	1	0.160408
GPT	6	4	0.0912691	5	4	0.111459
SAFB	3	1	0.0913091	3	1	0.0705993
IMPAD1	3	1	0.0913191	3	1	0.0700893
MBOAT2	3	1	0.0913191	3	1	0.0712493
DUSP28	3	1	0.0913291	3	1	0.0701093
TACC2	3	1	0.0913291	3	1	0.0695793
SEMA3F	3	1	0.0913391	3	1	0.0704693
IMPDH1	3	1	0.0913391	2	1	0.160168
HBP1	3	1	0.0913639	3	1	0.0706419
OR4A5	3	1	0.0913691	3	1	0.0707493
CDK3	3	1	0.0913791	2	1	0.161938
CKAP4	3	1	0.0913991	3	1	0.0711793
TBK1	3	1	0.0913991	3	1	0.0698093
LPL	3	1	0.0914091	2	1	0.162698
B4GALNT2	3	1	0.0914191	3	1	0.0700593
SCN3B	3	1	0.0914291	3	1	0.0708193
SWI5	3	1	0.0914291	2	1	0.162368
TPSG1	3	1	0.0914391	2	1	0.161028
GUCA1A	3	1	0.0914491	3	1	0.0701493
TAS2R38	3	1	0.0914591	1	1	0.348996
MAP1B	3	1	0.0914791	3	1	0.0712793
ZNF79	3	1	0.0915091	2	1	0.162308
TP73	3	1	0.0915091	3	1	0.0698993
ATP2C1	3	1	0.0915191	3	1	0.0708293
EPDR1	6	4	0.0915291	6	4	0.0589194
SLC5A5	3	1	0.0915291	3	1	0.0705093
OR1J4	3	1	0.0915291	3	1	0.0699493
KCND3	3	1	0.0915391	2	1	0.161768
ZNF789	3	1	0.0915491	3	1	0.0698993
GML	3	1	0.0915691	2	1	0.162188
PSD	3	1	0.0915959	3	1	0.0706593
ZBED4	6	4	0.0916091	6	4	0.0613894
TGIF1	3	1	0.0916091	3	1	0.0700493
MRPL12	3	1	0.0916291	3	1	0.0717093
OR8J3	3	1	0.0916291	3	1	0.0707193
OSCP1	3	1	0.0916291	3	1	0.0700493
ELMOD2	3	1	0.0916391	2	1	0.162318
PRSS42	3	1	0.0916491	3	1	0.0707193
USP10	3	1	0.0916691	2	1	0.161148
NUPR1	3	1	0.0916791	3	1	0.0698793
ABL2	3	1	0.0916819	3	1	0.0704633
GNRH2	3	1	0.0917091	3	1	0.0694993
SPECC1L-ADORA2A	3	1	0.0917191	3	1	0.0710993
NSUN7	6	4	0.0917291	4	4	0.200498
C19orf40	3	1	0.0917291	3	1	0.0701893
POP5	3	1	0.0917691	2	1	0.162378
THTPA	3	1	0.0917691	2	1	0.160938
RHBDF1	3	1	0.0917791	3	1	0.0709093
ATF7	3	1	0.0917891	3	1	0.0716793
RSPO2	3	1	0.0917991	3	1	0.0709293
CACNA2D2	3	1	0.0918191	2	1	0.161908
TMCO3	6	4	0.0918291	6	4	0.0593194
GZMA	3	1	0.0918391	3	1	0.0710693
GBP1	3	1	0.0918391	2	1	0.160168
CKB	3	1	0.0918391	1	1	0.349077
CLEC1A	3	1	0.0918491	2	1	0.162788
CUEDC1	3	1	0.0918646	3	1	0.0707186
FLG2	3	1	0.0918691	3	1	0.0711793
TADA1	3	1	0.0918691	3	1	0.0689393
AGRN	6	4	0.0918791	5	4	0.111689
SIAE	12	11	0.0918791	12	11	0.0481695
ANKRD29	3	1	0.0918791	3	1	0.0693293
IL33	3	1	0.0918891	3	1	0.0696393
KCTD19	3	1	0.0918991	3	1	0.0698193
ARHGEF4	3	1	0.0918991	2	1	0.161008
FAM65C	3	1	0.0919113	3	1	0.0708426
LMNB1	3	1	0.0919191	2	1	0.161438
SLC23A3	3	1	0.0919233	3	1	0.0706486
HHAT	3	1	0.0919291	3	1	0.0709093
KNSTRN	3	1	0.0919491	3	1	0.0692493
RBM26	3	1	0.0919491	3	1	0.0722693
TAPBP	3	1	0.0919491	3	1	0.0709093
ARHGAP20	3	1	0.0919691	2	1	0.161758
CXCR2	3	1	0.0919891	3	1	0.0708593
SUN2	6	4	0.0919891	6	4	0.0595594
SLC35B4	3	1	0.0919891	1	1	0.348857
CLIP2	3	1	0.0919991	3	1	0.0705893
NPTX2	3	1	0.0919991	3	1	0.0700193
ACAD8	3	1	0.0919991	2	1	0.163528
GOLIM4	3	1	0.0920091	3	1	0.0697793
HMGXB4	3	1	0.0920191	3	1	0.0699393
GLT1D1	3	1	0.0920191	3	1	0.0720893
SERPINB2	6	4	0.0920191	5	4	0.112539
TMC4	3	1	0.0920291	2	1	0.161058
FER1L4	3	1	0.0920591	3	1	0.0709293
ZNF20	3	1	0.0920591	3	1	0.0704993
PLXNA1	3	1	0.0920599	3	1	0.0705159
SGCE	3	1	0.0920891	3	1	0.0699393
SUCLG2	6	4	0.0921091	4	4	0.198298
HSF2BP	6	4	0.0921191	6	4	0.0603694
BMF	3	1	0.0921191	2	1	0.161868
PRDM6	3	1	0.0921291	3	1	0.0704293
DHRS1	3	1	0.0921391	3	1	0.0709793
GTPBP8	3	1	0.0921491	2	1	0.161928
CDC42EP1	3	1	0.0921691	3	1	0.0711793
C9orf43	3	1	0.0921791	3	1	0.0700993
PPP1R14A	12	11	0.0921791	11	11	0.0763092
ZNF133	3	1	0.0921791	2	1	0.162768
ZNF260	3	1	0.0921891	2	1	0.162338
RAB26	6	4	0.0921891	5	4	0.112089
STEAP4	3	1	0.0921991	2	1	0.160508
LAPTM5	3	1	0.0921991	3	1	0.0707693
PGAP1	6	4	0.0922391	4	4	0.197668
ZSWIM4	3	1	0.0922391	3	1	0.0707693
CLK2	3	1	0.0922391	3	1	0.0700193
MAN2A2	6	4	0.0922391	5	4	0.110979
ZNF385B	3	1	0.0922591	3	1	0.0703393
TIFAB	3	1	0.0922591	3	1	0.0705293
RAPH1	3	1	0.0922891	3	1	0.0708593
APOBEC4	3	1	0.0922991	3	1	0.0714493
KCNB2	3	1	0.0923191	3	1	0.0690493
SORCS2	6	4	0.0923191	4	4	0.201178
WDR12	3	1	0.0923291	3	1	0.0706693
THSD4	6	4	0.0923291	6	4	0.0591594
ELOVL2	3	1	0.0923491	3	1	0.0693393
VTI1A	3	1	0.0923591	3	1	0.0715793
APBB2	3	1	0.0923691	3	1	0.0707293
LPXN	3	1	0.0923891	3	1	0.0715893
CDC14A	3	1	0.0924391	3	1	0.0703893
SLFN12L	16	16	0.0924491	12	16	0.193118
SGK1	3	1	0.0924491	3	1	0.0708993
POLR3A	6	4	0.0924559	6	4	0.06007
CTGF	3	1	0.0924591	3	1	0.0714593
DDX19B	3	1	0.0925091	3	1	0.0700893
RP11-529K1.3	3	1	0.0925091	3	1	0.0700893
PGLS	3	1	0.0925191	1	1	0.348596
FERMT3	3	1	0.0925691	2	1	0.163098
PHLPP2	16	16	0.0925991	13	16	0.136019
IL10RA	6	4	0.0926091	6	4	0.0606794
CYP4F22	3	1	0.0926391	3	1	0.0721593
SH3RF1	6	4	0.0926391	4	4	0.197968
MORN5	3	1	0.0926791	3	1	0.0698293
OSER1	3	1	0.0927091	2	1	0.160508
CDH24	6	4	0.0927473	6	4	0.0601746
XPOT	12	11	0.0927591	11	11	0.0759092
BCL2L12	6	4	0.0927791	4	4	0.199218
MRRF	3	1	0.0927791	2	1	0.163078
ACTR3	3	1	0.0927891	2	1	0.163038
OR13C4	6	4	0.0928191	4	4	0.200048
SNX4	3	1	0.0928791	3	1	0.0710393
HFE2	6	4	0.0928891	6	4	0.0605594
SNX7	3	1	0.0929091	3	1	0.0703593
FOXI1	3	1	0.0929191	3	1	0.0720493
XPO6	3	1	0.0929391	1	1	0.349307
TMC5	6	4	0.0930691	6	4	0.0608494
MOGAT3	3	1	0.0930791	3	1	0.0705293
PANK2	3	1	0.0930891	3	1	0.0710593
GPA33	6	4	0.0930891	5	4	0.110999
RSAD2	3	1	0.0931291	2	1	0.163508
RRAGC	3	1	0.0931491	3	1	0.0707593
AGXT	6	4	0.0931591	6	4	0.0604294
HSD17B14	12	11	0.0932191	10	11	0.117709
KRT3	6	4	0.0932491	6	4	0.0600994
UBE2Q2	6	4	0.0932991	6	4	0.0596894
MS4A12	6	4	0.0933591	6	4	0.0587094
SS18	3	1	0.0933691	3	1	0.0699193
NAV1	16	16	0.0934491	13	16	0.136199
PTCHD4	6	4	0.0934591	6	4	0.0589194
TRPV6	6	4	0.0935191	6	4	0.0582294
SIMC1	3	1	0.0936391	3	1	0.0711793
PI4K2B	6	4	0.0936491	6	4	0.0603494
PAN2	16	16	0.0937091	12	16	0.191058
ARID2	16	16	0.0937491	15	16	0.0627194
DNAJC12	3	1	0.0937591	2	1	0.162378
MAATS1	6	4	0.0938191	4	4	0.199948
RBFA	12	11	0.0938391	9	11	0.179968
ACTRT2	12	11	0.0939591	11	11	0.0763992
SND1	6	4	0.0939791	5	4	0.112429
TMEM132B	6	4	0.0939991	4	4	0.199688
CDHR5	6	4	0.0940091	5	4	0.112009
ZCCHC11	6	4	0.0940191	5	4	0.114869
CCDC157	6	4	0.0940391	6	4	0.0598994
EIF2A	6	4	0.0941091	6	4	0.0597094
ORC6	6	4	0.0941391	5	4	0.112019
MLK4	12	11	0.0942091	9	11	0.179098
NLRC3	19	20	0.0942191	16	20	0.118909
ATP2A1	5	3	0.0944291	5	3	0.0653293
C10orf131	5	3	0.0944691	4	3	0.127089
GRAMD2	12	11	0.094519	10	11	0.118559
FCRL4	5	3	0.0946291	4	3	0.126619
CREBRF	5	3	0.0946791	3	3	0.235358
CHRNA10	5	3	0.0947491	5	3	0.0652493
TAX1BP1	5	3	0.094759	3	3	0.236038
SLC4A1AP	5	3	0.0948191	5	3	0.0638994
CCNC	3	1	0.0948491	3	1	0.0717493
MFGE8	5	3	0.0949591	3	3	0.236988
LRRC2	5	3	0.094979	5	3	0.0650393
MLTK	5	3	0.095039	2	3	0.403396
FBXO42	4	2	0.0950691	4	2	0.0694793
RHAG	5	3	0.095079	4	3	0.126249
OR7E24	5	3	0.0950991	4	3	0.127319
UPB1	5	3	0.095199	4	3	0.127449
CMTR1	4	2	0.095229	3	2	0.143509
FBXO43	4	2	0.0952391	2	2	0.281147
MRPS35	4	2	0.095259	3	2	0.144619
SEC24D	4	2	0.095259	4	2	0.0703093
KATNAL2	5	3	0.095299	4	3	0.126509
BRD9	5	3	0.095299	4	3	0.128519
SLITRK6	5	3	0.095329	4	3	0.127209
TADA2B	5	3	0.095329	4	3	0.128319
TAAR2	5	3	0.095339	5	3	0.0651393
TGFBR3	4	2	0.0953491	4	2	0.0698793
POLR1C	5	3	0.0953791	5	3	0.0637994
SPATA3	5	3	0.0954291	5	3	0.0653193
ACTL6A	5	3	0.095439	4	3	0.127089
LLGL1	5	3	0.095439	4	3	0.126859
PYGB	5	3	0.0954591	5	3	0.0652593
PAXBP1	5	3	0.0954991	5	3	0.0650994
SAG	5	3	0.095509	4	3	0.126159
AP000350.10	5	3	0.095519	4	3	0.127549
TNFRSF19	4	2	0.095539	3	2	0.143489
ZNF254	4	2	0.095559	4	2	0.0693393
LMBR1L	5	3	0.095559	5	3	0.0654094
SLC27A2	4	2	0.095569	2	2	0.281057
SPECC1L	4	2	0.095579	3	2	0.145378
HTRA3	5	3	0.095579	4	3	0.126209
NRXN2	4	2	0.095629	4	2	0.0692393
NPBWR2	5	3	0.095649	5	3	0.0657093
HAPLN3	5	3	0.095669	4	3	0.129159
DVL2	5	3	0.095689	4	3	0.127739
HADH	19	20	0.095689	14	20	0.225588
IKBKB	4	2	0.095709	4	2	0.0698093
ACTR8	4	2	0.095719	4	2	0.0690293
KMT2B	4	2	0.095729	4	2	0.0699393
DMAP1	4	2	0.095739	3	2	0.143329
RBM12B	5	3	0.0957393	4	3	0.126914
ZBTB9	4	2	0.095789	2	2	0.279007
KDM4C	5	3	0.095789	4	3	0.127279
FUT2	13	11	0.095789	12	11	0.0747493
GOT1L1	5	3	0.0957953	2	3	0.403266
FTSJ2	4	2	0.095799	3	2	0.145298
SIAH3	4	2	0.095809	3	2	0.146428
SGPP2	5	3	0.095809	4	3	0.128569
HLA-DRB5	5	3	0.095819	5	3	0.0653893
RXFP2	5	3	0.095829	5	3	0.0650793
SOWAHB	5	3	0.0958346	4	3	0.127409
SYTL3	5	3	0.095839	4	3	0.126259
REXO1	4	2	0.095839	4	2	0.0688093
CEP68	5	3	0.095839	4	3	0.128079
CCDC63	4	2	0.095859	3	2	0.143579
EXOSC10	5	3	0.095869	3	3	0.235088
UBE4A	4	2	0.095889	4	2	0.0698593
IWS1	4	2	0.095889	3	2	0.144989
MDM2	4	2	0.095899	3	2	0.143739
MCM2	5	3	0.095909	4	3	0.126209
GATAD2A	4	2	0.095919	4	2	0.0687793
TRIM63	4	2	0.095929	4	2	0.0694893
TTC38	4	2	0.095939	4	2	0.0695393
SCARB2	4	2	0.095979	4	2	0.0699593
CYP2S1	4	2	0.095979	3	2	0.144029
SLC4A11	4	2	0.096039	3	2	0.143949
AP4B1	5	3	0.096039	3	3	0.235958
MATN3	4	2	0.0960959	3	2	0.144657
UGT1A10	4	2	0.096099	3	2	0.144679
ABHD13	5	3	0.096099	5	3	0.0650693
SMARCAL1	4	2	0.096129	4	2	0.0690693
UPP1	5	3	0.096139	5	3	0.0651294
PGM1	5	3	0.096149	5	2	0.0317897
SLC16A12	5	3	0.096149	4	3	0.128459
TSSK3	5	3	0.096159	4	3	0.127429
TAGLN	4	2	0.0961633	3	2	0.144607
ANKS3	4	2	0.096169	4	1	0.0296797
SLX4IP	4	2	0.096179	4	2	0.0693493
CNNM1	4	2	0.096179	4	2	0.0693093
CACNA1E	5	3	0.096209	3	3	0.233348
TRAIP	4	2	0.096239	3	2	0.144349
SLC39A5	5	3	0.096269	4	3	0.127479
MSL2	5	3	0.096269	5	3	0.0648794
TRAPPC4	4	2	0.096279	4	2	0.0696193
SLC6A12	5	3	0.096309	4	3	0.128299
BDKRB2	5	3	0.096309	5	3	0.0658393
PPFIA4	4	2	0.096319	3	2	0.143329
POC1B	4	2	0.096339	2	2	0.282977
KRI1	4	2	0.096339	4	2	0.0705593
BNIPL	5	3	0.096349	4	3	0.127819
SLC10A1	4	2	0.096349	4	2	0.0692993
PCDH9	4	2	0.096369	4	2	0.0694593
TNIK	4	2	0.096369	4	2	0.0684293
OR5M9	4	2	0.096379	4	2	0.0691093
RHOJ	4	2	0.096379	3	2	0.145488
OAT	4	2	0.096409	3	2	0.144659
PDC	4	2	0.096419	3	2	0.144099
KRT35	4	2	0.096419	4	2	0.0683693
DNAJB8	4	2	0.096439	3	2	0.143179
RAB7L1	4	2	0.096439	4	2	0.0700093
HBS1L	4	2	0.096489	4	2	0.0702393
TMEM40	4	2	0.0964979	4	2	0.0694753
RAD51AP1	4	2	0.0965059	4	2	0.0698419
SLC9A8	4	2	0.096529	4	2	0.0687093
CIB3	5	3	0.096529	5	3	0.0657793
BCAP29	4	2	0.096539	4	2	0.0699593
LPCAT1	5	3	0.096539	5	3	0.0651493
NGDN	4	2	0.096549	4	2	0.0691493
CMBL	4	2	0.096559	3	2	0.144239
ZNF415	4	2	0.096569	3	2	0.144669
PECR	4	2	0.096579	3	2	0.143049
APC2	4	2	0.096619	3	2	0.143999
TEKT4	4	2	0.096629	3	2	0.145109
MYC	4	2	0.096639	4	2	0.0699693
GPR176	5	3	0.096659	5	3	0.0652193
TBC1D14	5	3	0.096659	4	3	0.128879
OR2B11	4	2	0.096669	3	2	0.143809
DDX31	4	2	0.096669	3	2	0.142999
ST6GAL2	4	2	0.0967139	4	2	0.0693046
KIFC2	4	2	0.096739	3	2	0.144099
GMPPA	4	2	0.096839	4	2	0.0683193
OR10P1	4	2	0.096849	3	2	0.143959
OR5W2	4	2	0.096859	3	2	0.144379
ARHGAP35	4	2	0.096859	2	2	0.281577
NF2	4	2	0.096879	3	2	0.144689
MGAT4C	5	3	0.096919	5	3	0.0651994
GYG1	5	3	0.096939	5	3	0.0654593
OR4P4	4	2	0.096949	4	2	0.0697893
SYPL1	4	2	0.096979	3	2	0.143099
CIC	4	2	0.097069	4	2	0.0691693
BFAR	4	2	0.097079	4	2	0.0698093
LCLAT1	4	2	0.097099	3	2	0.144949
DENND5A	4	2	0.097239	4	2	0.0700393
LRRC70	4	2	0.097249	3	2	0.141969
AMACR	4	2	0.097369	4	2	0.0690893
PHF1	4	2	0.097449	2	2	0.283277
RTN2	5	3	0.097479	4	3	0.128019
PLEKHO2	4	2	0.097519	3	2	0.144049
CYC1	4	2	0.097629	4	2	0.0692393
TRAF1	4	2	0.097649	3	2	0.143969
TMPRSS5	4	2	0.097679	3	2	0.143589
OR5AC2	4	2	0.097839	3	2	0.143319
FAM96A	4	2	0.097909	3	2	0.145199
MED23	4	2	0.098339	3	2	0.145048
OR8D4	8	9	0.0985446	7	9	0.121361
NBPF14	7	6	0.098909	4	6	0.365976
BOK	8	5	0.099149	7	5	0.102859
ANXA5	15	16	0.099639	11	16	0.199808
TPR	33	39	0.099809	27	39	0.156418
GDNF	11	10	0.099819	11	10	0.0528195
PPL	27	32	0.099899	22	31	0.125059
ERCC6	15	15	0.100555	12	15	0.154628
SCTR	15	15	0.100589	13	15	0.105929
LRRC15	11	10	0.100959	9	10	0.135109
ARHGAP40	11	10	0.100989	9	10	0.135219
NAAA	11	10	0.101099	9	10	0.135293
OR9A4	11	10	0.101199	9	10	0.135369
POSTN	25	27	0.101459	21	27	0.130419
HSD3B7	15	15	0.101619	12	15	0.155488
WDR11	11	10	0.101799	8	10	0.203868
KARS	11	10	0.101949	10	10	0.0867191
OR5K3	5	4	0.10221	4	4	0.119562
SUMF1	11	10	0.102499	11	10	0.0535895
TIAM2	22	23	0.102579	19	23	0.109359
MCPH1	18	19	0.102609	18	19	0.0440696
PLAT	15	15	0.102829	14	15	0.0713193
FAM198B	12	11	0.103604	10	11	0.122787
OR6Y1	27	31	0.104319	24	31	0.0915291
TMCO4	18	19	0.104409	14	19	0.185128
LRP2	35	42	0.104919	29	42	0.147298
ATG4C	24	27	0.105209	19	27	0.182468
KIF2B	21	23	0.105929	20	23	0.0578894
SLC26A5	21	23	0.105969	19	23	0.0855491
TSC1	10	9	0.106549	9	9	0.097749
ZAN	32	38	0.107119	29	38	0.0770492
OR8A1	6	5	0.107199	6	5	0.0694393
RIOK3	10	9	0.107369	8	9	0.155258
PDILT	10	9	0.107849	8	9	0.155558
MYH7	14	14	0.108029	12	14	0.121049
SLC4A5	10	9	0.108049	9	9	0.097749
STAB1	27	30	0.108129	24	29	0.0787892
PTCH2	10	9	0.108259	10	9	0.0598694
SETD6	17	20	0.108339	14	18	0.0846292
FN1	29	34	0.108539	23	34	0.196258
PCDHGB7	10	9	0.108729	10	9	0.0597994
DUOX1	10	9	0.108799	9	9	0.099029
ZWILCH	10	9	0.108859	9	9	0.099269
EIF2B3	10	9	0.109069	8	9	0.153409
DNTT	10	9	0.109179	8	9	0.154508
PLXND1	10	9	0.109479	9	9	0.098929
ATM	34	41	0.109609	31	41	0.0742493
METTL4	10	9	0.109759	9	9	0.096489
FGA	10	9	0.109919	8	9	0.153549
PTTG2	23	26	0.110349	20	26	0.117429
PIKFYVE	14	14	0.110509	11	14	0.174308
AGBL1	14	14	0.111319	9	14	0.334337
CHRND	23	26	0.111379	20	26	0.115309
TTI2	17	18	0.111569	16	18	0.0717693
SLC35F5	17	18	0.111729	15	18	0.106719
TRIP11	41	51	0.112019	33	51	0.202618
CYP2B6	20	22	0.112189	17	22	0.131739
MMP9	22	27	0.112399	21	27	0.0595294
ARHGAP1	23	26	0.112439	19	26	0.154148
TMPRSS4	17	18	0.112579	15	18	0.107599
TET2	17	18	0.112809	16	18	0.0729793
LAMB4	41	50	0.114129	37	50	0.0834592
ANKMY1	31	37	0.114299	29	37	0.0640194
DNAJC10	25	30	0.114649	20	30	0.180678
USPL1	20	22	0.114679	16	22	0.181168
SERPINB10	23	26	0.114799	19	26	0.156248
COL4A3	9	8	0.114929	8	8	0.112559
SLC7A8	9	8	0.115469	7	8	0.177558
TYRP1	28	33	0.115849	21	32	0.235078
ZNF234	28	33	0.116199	27	33	0.0536195
SUPT3H	9	8	0.116409	8	8	0.111719
CCDC88A	9	8	0.116509	6	8	0.271117
PROB1	9	8	0.116569	9	8	0.0678693
NLRP11	13	13	0.116589	13	13	0.0588994
RFC1	9	8	0.116679	7	8	0.177148
ITPRIPL1	9	8	0.116889	6	8	0.271707
CR1L	9	8	0.116891	9	8	0.0677313
GALT	9	8	0.116909	7	8	0.177208
BPTF	9	8	0.116969	7	8	0.179668
SLC17A3	9	8	0.117079	8	8	0.113199
PRKCSH	9	8	0.117079	9	8	0.0683493
VEZT	13	13	0.117139	11	13	0.137299
HYAL3	13	13	0.117219	13	13	0.0592194
GORASP1	33	40	0.117279	26	40	0.225548
KIAA1033	14	13	0.117409	13	13	0.0900791
ST7L	23	25	0.117549	19	25	0.159318
PIGY	13	13	0.117559	12	13	0.0904691
E2F2	13	13	0.117699	9	13	0.278937
ANKK1	9	8	0.117799	8	8	0.111799
NCOA5	13	13	0.117849	11	13	0.140529
FNDC7	9	8	0.117869	8	8	0.112959
EML4	13	13	0.117989	9	13	0.280207
AC061992.1	9	8	0.118009	9	8	0.0681593
THSD1	9	8	0.118059	8	8	0.111849
ARSK	9	8	0.118229	6	8	0.269267
VIL1	9	8	0.118349	8	8	0.111749
CSRP3	13	13	0.118589	11	13	0.137039
TGS1	13	13	0.118609	11	13	0.138509
MIA3	20	21	0.118869	18	21	0.099509
XRCC1	16	18	0.119279	14	17	0.0898991
UAP1L1	9	8	0.119309	7	8	0.178498
PIEZO2	19	21	0.119659	16	21	0.148348
TLN2	30	36	0.120469	27	35	0.0794692
TOPORS	16	17	0.120699	14	17	0.119599
GAPDHS	16	17	0.120739	15	17	0.0833892
PIBF1	22	25	0.120759	19	25	0.129699
RTCA	19	21	0.121139	15	21	0.200318
ZNF200	22	25	0.121729	19	25	0.127689
CASC4	16	17	0.121759	15	17	0.0822792
TLR2	19	21	0.121849	17	20	0.0843092
EPB41L4B	16	17	0.121969	16	17	0.0554694
CCDC18	9	9	0.121979	6	9	0.247718
SLC35C2	4	3	0.121979	2	3	0.264317
VRK3	4	3	0.122349	4	3	0.0899291
C7orf63	16	17	0.122369	13	17	0.170218
ANKRD26	30	35	0.122929	24	35	0.209798
MYO1C	24	29	0.123089	19	28	0.171678
HK3	30	35	0.124369	23	35	0.262507
NDRG2	8	7	0.124679	8	7	0.0765392
AARS	8	7	0.124719	6	7	0.205218
GRK7	12	15	0.125259	11	15	0.118539
KIF21A	29	36	0.125269	25	36	0.129109
CCDC180	27	32	0.125319	20	32	0.298997
VIPAS39	8	7	0.125319	5	7	0.311767
COL6A5	44	55	0.125469	36	54	0.180488
POLR1A	8	7	0.125559	8	7	0.0766092
TMC8	8	7	0.125889	7	7	0.125769
LRRC16A	8	7	0.125979	7	7	0.127339
EXOC8	8	7	0.125989	6	7	0.205758
EML3	8	7	0.126029	6	7	0.207268
CATSPERG	12	12	0.126309	11	12	0.103989
GOLGA3	12	12	0.126369	10	12	0.156578
GPD1	8	7	0.126379	7	7	0.129559
RFX7	8	7	0.126399	8	7	0.0755592
IFT74	8	7	0.126459	6	7	0.207318
TK1	8	7	0.126459	7	7	0.127789
SLC50A1	8	7	0.12649	7	7	0.128439
CYP1A2	8	7	0.126649	7	7	0.127739
BST1	8	7	0.126649	7	7	0.128889
LRRCC1	12	13	0.126739	12	13	0.0658193
ITGA2B	8	7	0.126761	8	7	0.0769533
TSPYL6	8	7	0.126869	6	7	0.206618
C1orf177	8	7	0.126879	6	7	0.207478
CCHCR1	12	12	0.127039	11	12	0.104459
NDST4	12	12	0.127229	9	12	0.226688
MOXD1	8	7	0.127309	7	7	0.128989
TRUB2	8	7	0.127349	6	7	0.205568
WDR48	12	12	0.127621	11	12	0.104001
UBQLNL	12	12	0.127641	12	12	0.0668773
SLC3A2	8	7	0.127659	7	7	0.129529
SYCP2	12	12	0.127659	11	12	0.104329
THSD7A	12	12	0.127729	8	12	0.317649
ZNF619	12	12	0.127749	12	12	0.0671293
ITPR2	12	12	0.127919	8	12	0.316237
LUM	12	12	0.127999	8	12	0.314817
CADPS2	24	28	0.128079	20	28	0.166848
TMPRSS11F	12	12	0.128139	12	12	0.0676593
ABHD14A-ACY1	16	16	0.128279	12	16	0.241958
DDX60L	19	20	0.12834	18	20	0.0801913
MICU2	16	16	0.129349	13	16	0.199338
BLM	12	12	0.129369	9	12	0.228148
CAPN13	38	47	0.130249	33	47	0.126249
GALNT11	21	24	0.130529	20	24	0.0748993
MCM8	15	16	0.130729	14	16	0.0942791
NPC1L1	21	24	0.130739	19	24	0.106129
OR4K1	15	16	0.130789	13	16	0.136699
OVCH1	15	16	0.131049	14	16	0.0943091
EPHA6	8	8	0.131229	7	8	0.126319
ZNF543	15	16	0.131319	15	16	0.0646093
ACTR1B	8	8	0.131709	7	8	0.127329
NLE1	9	7	0.131829	8	7	0.125739
TBC1D9B	41	51	0.132079	36	51	0.124189
ERCC5	18	20	0.132749	16	20	0.119459
CCDC13	7	6	0.134819	7	6	0.0866091
OR4D10	7	6	0.134969	5	6	0.240638
ZDHHC11	7	6	0.135089	7	6	0.0867291
MYCBP2	7	6	0.135489	5	6	0.239918
AOC3	7	6	0.135689	5	6	0.238968
LMOD1	7	6	0.135729	5	6	0.239538
IFNA14	7	6	0.135789	5	6	0.240188
METTL17	7	6	0.135859	4	6	0.366196
CEACAM6	7	6	0.135929	6	6	0.148398
LYPLAL1	7	6	0.136219	7	6	0.0866591
SLC38A11	7	6	0.136419	7	6	0.0876391
ZNF528	7	6	0.136629	7	6	0.0870591
DUOXA1	7	6	0.136732	7	6	0.0873146
FMOD	7	6	0.136739	6	6	0.147309
CETP	7	6	0.136919	4	6	0.364746
ZNF334	7	6	0.136959	6	6	0.148038
INTS4	7	6	0.137029	7	6	0.0874491
FHOD1	7	6	0.137029	6	6	0.147648
NEDD9	7	6	0.137039	7	6	0.0866291
CLEC7A	7	6	0.137189	5	6	0.238018
CTNND1	11	11	0.137189	11	11	0.0751393
SGSM1	11	11	0.137219	7	11	0.360496
PVRIG	7	6	0.137239	6	6	0.146919
VARS	7	6	0.137249	7	6	0.0880191
PCK2	7	6	0.137289	6	6	0.145678
GNL2	7	6	0.137319	4	6	0.362976
GPBP1L1	7	6	0.137349	6	6	0.147678
ETV5	7	6	0.137369	6	6	0.147378
CECR2	25	31	0.137409	21	31	0.164138
ADAM7	11	11	0.137479	9	11	0.178228
PGM2	7	6	0.137489	6	6	0.148339
CCDC142	11	11	0.137799	7	11	0.360526
C11orf63	7	6	0.137859	6	6	0.146208
RUSC2	7	6	0.137879	7	6	0.0868691
ADAMTSL1	17	20	0.137889	15	20	0.125739
NSL1	11	11	0.137929	11	11	0.0761492
ACSM4	7	6	0.137939	6	6	0.149049
TATDN2	7	6	0.137969	7	6	0.0872991
TET3	11	11	0.138239	11	11	0.0773492
MYBPHL	23	27	0.138289	17	27	0.302457
SCUBE1	17	20	0.138569	12	20	0.302137
ANXA2R	11	11	0.138599	10	11	0.119509
CNTN3	11	12	0.138639	9	12	0.169308
PDZD9	11	11	0.138769	11	11	0.0756792
CRYBA1	11	11	0.138829	9	11	0.177828
THBS4	17	20	0.138869	13	20	0.295207
KDM3A	11	11	0.139069	9	11	0.178778
EVI5	11	11	0.139259	11	11	0.0758392
SALL1	11	11	0.139389	10	11	0.118329
FBP2	33	40	0.139439	27	40	0.210508
C20orf26	11	11	0.139669	9	11	0.178498
SCUBE2	17	19	0.140889	17	18	0.0498895
RIMS2	35	44	0.141239	32	43	0.0810792
SAMD15	20	23	0.141709	15	23	0.278767
TRIM45	14	15	0.141839	12	14	0.121479
CDC20B	17	19	0.141949	13	19	0.250358
GON4L	17	19	0.142069	15	19	0.134769
OR51D1	22	27	0.142229	22	27	0.0570673
PTGR1	25	30	0.142239	20	30	0.227348
LAMC3	8	6	0.142299	7	6	0.146148
LPIN3	17	19	0.142526	12	19	0.328473
FMO3	14	15	0.142539	12	15	0.153249
DYTN	22	27	0.142679	17	27	0.243358
SRGAP1	14	15	0.142869	10	15	0.299077
RGS12	7	7	0.142909	6	7	0.144409
REC8	17	19	0.142989	16	19	0.0954291
PIDD	17	19	0.143029	13	19	0.252698
PCDHB2	14	15	0.143699	12	15	0.155458
WWP1	6	5	0.145208	5	5	0.169788
BCHE	6	5	0.145428	5	5	0.171698
SCN2A	6	5	0.145438	5	5	0.172788
CAST	6	5	0.145469	5	5	0.171648
EPHA2	15	14	0.145938	14	14	0.109399
CD2AP	6	5	0.146188	5	5	0.171588
METTL11B	6	5	0.146329	6	5	0.097559
OSBPL3	6	5	0.146469	5	5	0.171938
LYVE1	6	5	0.146518	5	5	0.172038
PDHX	20	22	0.146529	18	22	0.123603
IFNGR1	6	5	0.146568	5	5	0.171608
GJB5	6	5	0.146609	4	5	0.282857
DCUN1D2	2	1	0.146648	0	1	0.674343
DYRK4	6	5	0.146719	5	5	0.170598
MEGF10	6	5	0.146729	6	5	0.099469
FTSJ3	6	5	0.146788	6	5	0.099249
PGM5	6	5	0.146878	6	5	0.098359
ZNF329	6	5	0.146949	5	5	0.172418
FAM160A1	6	5	0.146958	6	5	0.099959
TLR9	6	5	0.146958	6	5	0.098509
ADH1C	6	5	0.147098	5	5	0.172508
LRRC52	6	5	0.147139	4	5	0.280397
ARHGAP28	6	5	0.147145	5	5	0.171212
TNFRSF10B	6	5	0.147169	6	5	0.0984539
OR10V1	6	5	0.147188	5	5	0.167538
ALDH3B1	6	5	0.147219	4	5	0.278857
HTR2B	6	5	0.147288	6	5	0.098289
PTPN12	6	5	0.147341	6	5	0.0985566
LRPAP1	6	5	0.147359	6	5	0.098919
PAK6	6	5	0.147369	5	5	0.173178
TEX10	6	5	0.147428	5	5	0.172408
PCOLCE2	6	5	0.147428	5	5	0.169888
OR8G1	6	5	0.147488	6	5	0.097599
ZNF259	6	5	0.147559	6	5	0.098739
SGCG	6	5	0.147619	6	5	0.097889
HCAR3	6	5	0.147639	5	5	0.169768
DOCK3	10	10	0.147658	9	10	0.135879
TINAG	6	5	0.147738	5	5	0.172808
LINC00346	6	5	0.147869	4	5	0.279547
RLN1	6	5	0.148029	6	5	0.098129
GAD2	2	1	0.148048	2	1	0.123179
MREG	6	5	0.148048	3	5	0.432486
TUFT1	6	5	0.148288	6	5	0.097439
ANKRD16	6	5	0.148288	5	5	0.171108
ZNF175	6	5	0.148309	6	5	0.098709
PHLDB2	22	26	0.148368	18	26	0.208398
OR4K14	6	5	0.148439	6	5	0.098609
SLC12A4	6	5	0.148499	6	5	0.100389
C3AR1	6	5	0.148548	6	5	0.097599
TARBP1	6	5	0.148609	4	5	0.281987
CAP1	6	5	0.148609	4	5	0.280377
CASP4	6	5	0.148658	6	5	0.098949
OTOP2	6	5	0.148859	6	5	0.098949
OR5C1	6	5	0.148859	4	5	0.279707
ARHGAP32	10	10	0.148949	9	10	0.134319
MORN1	6	5	0.149068	6	5	0.098529
GRM8	6	5	0.149139	6	5	0.100089
KANSL3	10	10	0.149178	8	10	0.205748
RP11-438J1.1	6	5	0.149469	6	5	0.098419
GPRC6A	27	33	0.149579	26	33	0.0732293
MS4A2	6	5	0.149788	6	5	0.099189
BPIFC	10	10	0.150059	9	10	0.135529
SLCO6A1	10	10	0.150309	9	10	0.133669
WDR87	10	10	0.150689	9	10	0.136589
BLOC1S1	10	10	0.150939	8	10	0.205708
RIN3	14	14	0.150988	13	14	0.115079
FMO4	19	22	0.151809	17	21	0.106179
CKAP2L	16	18	0.151848	13	18	0.209508
PREX1	13	14	0.151859	11	14	0.173898
KRT32	19	22	0.151878	17	22	0.131799
ZFP42	19	22	0.152389	18	22	0.0944491
PEG3	19	22	0.152469	18	22	0.0948891
CDH26	21	26	0.152549	15	26	0.335157
TRIM31	13	14	0.152738	9	14	0.338327
CALML4	33	44	0.152829	24	43	0.438826
ZNF512B	19	22	0.153068	17	22	0.132899
CELSR1	13	14	0.153169	10	14	0.246867
CACNB2	16	18	0.153178	14	18	0.151799
MCHR1	13	14	0.153258	11	14	0.177008
FBLN2	16	18	0.153318	15	18	0.107179
OR52M1	16	18	0.153419	14	18	0.153439
ZCCHC2	7	5	0.153948	5	5	0.256977
OSGEP	6	6	0.154338	6	6	0.103643
TMPRSS7	36	46	0.154439	29	46	0.247748
HRG	13	14	0.154568	12	13	0.0913491
KRT74	24	29	0.155228	20	29	0.194678
RNF157	16	18	0.155438	14	18	0.152909
LYST	37	49	0.155858	31	49	0.185988
RNASE4	13	14	0.155938	10	14	0.246847
ABCG2	6	6	0.156018	5	6	0.165908
TAF1B	6	6	0.156088	6	6	0.105469
STEAP2	21	25	0.156428	15	25	0.363306
ZNF212	5	4	0.156478	5	4	0.112119
WDR41	19	21	0.156628	16	21	0.187418
OR6C75	5	4	0.156898	5	4	0.111129
DFNB31	5	4	0.157348	3	4	0.332827
CR1	21	25	0.157488	20	25	0.0935691
C18orf8	5	4	0.157528	5	4	0.112019
MAP3K3	5	4	0.157568	5	4	0.112629
OTOL1	5	4	0.157668	4	4	0.198838
GTF2E2	5	4	0.157758	4	4	0.201478
SH3BP5	5	4	0.157768	4	4	0.199908
POLR1B	5	4	0.157808	5	4	0.111689
RPP40	5	4	0.158058	5	4	0.113009
GRAMD1A	5	4	0.158188	4	4	0.199648
DNAJC5G	5	4	0.158228	5	4	0.112499
CFB	5	4	0.158308	4	4	0.200748
ST3GAL4	5	4	0.158478	4	4	0.199248
SALL2	5	4	0.158558	5	4	0.112919
MFSD6	5	4	0.158558	4	4	0.197948
SYCE3	5	4	0.158588	3	4	0.332807
HIST1H4B	5	4	0.158638	3	4	0.330187
INTS9	5	4	0.158688	3	4	0.333567
UNC93B1	5	4	0.158758	5	4	0.111749
FAM3D	5	4	0.158778	4	3	0.126349
SPEG	5	4	0.158858	5	4	0.110669
KEL	5	4	0.158878	3	4	0.332447
ZNF2	5	4	0.158938	5	4	0.110909
SGCB	5	4	0.158968	3	4	0.333887
RFX4	5	4	0.158978	5	4	0.110789
CYB5B	5	4	0.158988	3	4	0.334217
CCNA1	5	4	0.158998	3	4	0.330997
CYP4B1	5	4	0.159068	4	4	0.199084
IPP	5	4	0.159068	4	4	0.199298
OR6C4	5	4	0.159098	4	4	0.197508
TOX3	5	4	0.159108	4	4	0.199408
KIAA1671	5	4	0.159108	4	4	0.199688
ADAM29	5	4	0.159135	4	4	0.19907
EQTN	5	4	0.159163	5	4	0.111821
HECTD3	5	4	0.159178	5	4	0.111039
ZNF609	5	4	0.159178	5	4	0.110839
LIPN	5	4	0.159188	5	4	0.111469
GNB3	5	4	0.159218	5	4	0.110809
ASPG	5	4	0.159233	3	4	0.33383
CUX2	5	4	0.159248	5	4	0.112679
RAB8B	5	4	0.159328	5	4	0.110629
FNDC8	5	4	0.159418	5	4	0.112859
SEC14L5	5	4	0.159428	5	4	0.111159
UBE2O	5	4	0.159428	5	4	0.112079
ANKRD32	5	4	0.159448	3	4	0.335127
VAV2	5	4	0.159456	4	4	0.199196
TPX2	5	4	0.159478	5	4	0.110749
HMGCR	5	4	0.159488	5	4	0.111749
UGDH	5	4	0.159568	5	4	0.111709
TRIM77	5	4	0.159598	5	4	0.114749
ZNF433	5	4	0.159688	5	4	0.111429
UNC5CL	5	4	0.159698	5	4	0.111259
KLHL14	5	4	0.159708	4	3	0.127139
LINGO1	5	4	0.159718	4	4	0.198498
SMG8	5	4	0.159728	3	4	0.333087
RPS27A	5	4	0.159738	5	4	0.112969
ZNF507	5	4	0.159848	3	4	0.332987
MEI1	5	4	0.159918	5	4	0.111799
COG2	5	4	0.159938	4	4	0.197728
ABRA	5	4	0.159978	4	4	0.200088
DMXL1	29	34	0.159998	23	34	0.264047
TBX15	5	4	0.160248	4	4	0.199128
COL5A2	5	4	0.160448	4	4	0.200068
LIG4	5	4	0.160468	3	4	0.332927
SLC22A14	5	4	0.160568	5	4	0.111689
ALOX5	5	4	0.160598	4	4	0.199528
ATRIP	5	4	0.160618	3	4	0.333257
CRAT	5	4	0.161118	3	4	0.333787
KCTD16	9	9	0.161278	8	9	0.154739
LIPK	5	4	0.161658	5	4	0.111889
C6orf132	9	9	0.161888	9	9	0.099079
TMEM95	9	9	0.162088	9	9	0.099849
SYNE2	78	101	0.162298	69	101	0.127699
SERPINA9	9	9	0.162578	9	9	0.099359
RGS9	10	9	0.162578	8	9	0.218438
C2	18	21	0.162908	14	21	0.264237
ZNF518B	9	9	0.163038	9	9	0.099819
SUCO	9	9	0.163098	7	9	0.233498
OR4L1	18	21	0.163588	17	21	0.106739
RCCD1	9	9	0.163638	8	9	0.153859
ATP8B2	9	9	0.163768	8	9	0.155428
NPC1	9	9	0.163798	6	9	0.337857
DOK6	9	9	0.164138	7	9	0.236858
SFT2D2	9	9	0.164238	8	9	0.155298
ZNF687	9	9	0.164308	7	9	0.233978
ATHL1	9	9	0.164358	8	9	0.153279
PPFIBP1	13	13	0.164488	12	13	0.128439
LCN1	18	21	0.164518	17	20	0.0853991
CSE1L	9	9	0.164528	8	9	0.154448
LMOD2	12	14	0.164638	12	14	0.0897091
AP4E1	9	9	0.164728	9	9	0.099009
CES3	23	28	0.165448	18	28	0.274337
USP19	23	28	0.166018	21	28	0.124869
BUD13	15	17	0.166088	13	17	0.170628
GRIK1	5	5	0.166458	3	5	0.432956
GSAP	12	13	0.166518	11	13	0.137009
DNAH11	39	51	0.167298	29	51	0.398716
FHOD3	23	28	0.167748	18	27	0.239178
SPTLC2	12	13	0.168208	11	13	0.136709
MC4R	6	4	0.168498	6	4	0.118929
AUTS2	12	13	0.168668	11	13	0.136669
ACADL	20	24	0.168808	14	24	0.400896
OPRM1	28	32	0.168988	24	32	0.170938
LARP1	6	5	0.168998	4	5	0.271957
NOC2L	15	17	0.169018	12	17	0.236428
NKD1	4	3	0.169028	3	3	0.234738
ANO5	17	21	0.169278	13	21	0.271277
PLXDC1	4	3	0.169318	4	3	0.126239
ASGR2	4	3	0.169378	4	3	0.126469
RNF139	4	3	0.169548	3	3	0.233528
LDB3	4	3	0.169668	2	3	0.402886
GPX5	4	3	0.169678	3	3	0.236228
ISOC2	4	3	0.169678	3	3	0.235898
MTMR14	4	3	0.169688	3	3	0.235868
NUP107	4	3	0.169748	4	3	0.126939
CPXM1	4	3	0.169748	4	3	0.127369
SOS1	4	3	0.169798	2	3	0.400076
PLEKHG2	4	3	0.169808	3	3	0.235238
ANKRD13D	4	3	0.169858	4	3	0.127629
ZCCHC14	4	3	0.169898	4	3	0.127509
NADK2	4	3	0.169918	4	3	0.127269
PDE4B	4	3	0.170038	2	3	0.403956
HIPK2	4	3	0.170128	4	3	0.127769
KIAA1456	4	3	0.170158	4	3	0.126029
CYP2F1	4	3	0.170198	4	3	0.127879
FANCD2OS	4	3	0.170208	4	3	0.127279
NCAN	4	3	0.170228	3	2	0.144979
TRAF3IP1	4	3	0.170328	3	3	0.234268
NT5C1A	4	3	0.170398	4	3	0.127469
PPIP5K2	4	3	0.170418	2	3	0.402176
FLYWCH1	4	3	0.170448	4	3	0.125929
VPS52	4	3	0.170458	4	3	0.127359
SPIDR	4	3	0.170468	1	3	0.628844
LRRC49	4	3	0.170528	4	3	0.127479
GAS2L2	4	3	0.170548	4	3	0.127239
CCKAR	4	3	0.170548	4	3	0.128539
GPCPD1	4	3	0.170568	1	3	0.629694
GUCY2D	4	3	0.170588	4	3	0.125829
LPHN2	4	3	0.170658	4	3	0.127179
CCDC42	4	3	0.170658	4	3	0.126489
UBASH3A	4	3	0.170658	4	3	0.127069
C2orf80	4	3	0.170708	2	3	0.403276
SNX29	4	3	0.170748	4	3	0.126129
SCGB1D1	4	3	0.170768	4	3	0.127139
POFUT2	4	3	0.170768	4	3	0.128179
XRN2	20	24	0.170838	19	24	0.106659
DDX20	4	3	0.170858	4	3	0.128039
KCNJ1	4	3	0.170858	4	3	0.128829
ANXA13	4	3	0.170858	3	3	0.234098
MAK	4	3	0.170868	3	3	0.235558
CAPN8	4	3	0.170898	3	3	0.235378
MKRN3	4	3	0.170918	4	3	0.127639
PRDM7	4	3	0.170938	4	3	0.127279
CLINT1	4	3	0.170948	4	3	0.127269
MEGF9	4	3	0.170998	4	3	0.127059
TMEM150C	4	3	0.170998	2	3	0.404836
APOBEC3G	4	3	0.171038	3	3	0.234568
THOC6	4	3	0.171038	3	3	0.235758
SLC6A17	4	3	0.171048	3	3	0.234008
SLC25A26	4	3	0.171068	3	3	0.235418
TMPRSS11D	4	3	0.171068	3	3	0.234708
MDH1B	4	3	0.171088	4	3	0.126879
ASIC4	4	3	0.171098	4	3	0.126649
OR6Q1	4	3	0.171107	4	3	0.127325
TAF4B	4	3	0.171128	3	3	0.234938
CTD-3138B18.4	4	3	0.171138	4	3	0.126699
MMP17	4	3	0.171158	3	3	0.234818
TMEM104	4	3	0.171218	3	3	0.235608
MYSM1	4	3	0.171238	4	3	0.127029
SRPK1	4	3	0.171281	3	3	0.234392
SLAIN2	4	3	0.171338	3	3	0.235008
OR5B17	4	3	0.171348	4	3	0.126719
TMEM150B	4	3	0.171418	4	3	0.127719
CA3	4	3	0.171438	4	3	0.126809
ACTR5	4	3	0.171448	4	3	0.127789
LAX1	4	3	0.171448	3	3	0.236418
SLC38A7	4	3	0.171478	3	3	0.234888
ITGAL	4	3	0.171498	4	3	0.128749
OR5AK2	4	3	0.171518	3	3	0.236298
NUP155	4	3	0.171518	4	3	0.126159
LIPH	4	3	0.171538	4	3	0.126259
ASB10	4	3	0.171558	4	3	0.126999
BTBD16	4	3	0.171568	4	3	0.126359
SP1	4	3	0.171568	4	3	0.126189
ARG2	4	3	0.171638	3	3	0.234568
PIP5K1B	4	3	0.171638	3	3	0.235448
LEPREL2	4	3	0.171658	3	3	0.234958
MLLT10	4	3	0.171658	4	3	0.127739
RDX	4	3	0.171708	2	3	0.404916
FAM135B	4	3	0.171728	4	3	0.128149
SRR	4	3	0.171858	4	3	0.126119
DUSP22	4	3	0.171858	4	3	0.126109
CYP2C19	4	3	0.171878	3	3	0.235588
PRAP1	4	3	0.171928	4	3	0.127179
KLC1	4	3	0.171938	4	3	0.127979
AKAP7	4	3	0.171988	4	3	0.125989
GRIA4	4	3	0.171988	3	3	0.235638
SPATA4	4	3	0.171988	3	3	0.235778
ZNF195	4	3	0.172058	4	3	0.126069
PPP3R2	4	3	0.172078	3	3	0.234498
CBS	4	3	0.172098	4	3	0.126689
TXNDC5	4	3	0.172108	4	3	0.127289
ZNF287	4	3	0.172238	4	3	0.127029
TDRD7	4	3	0.172278	3	3	0.232758
PPP4R1L	4	3	0.172278	3	3	0.231978
OR9Q2	4	3	0.172298	4	3	0.127779
PIK3C2G	32	41	0.172378	26	41	0.253047
ROPN1L	4	3	0.172388	3	3	0.234798
DZIP1L	4	3	0.172388	3	3	0.233828
CLEC16A	4	3	0.172408	4	3	0.128319
EHBP1L1	20	24	0.172488	19	24	0.105449
PI4KA	4	3	0.172488	4	3	0.126639
ZNF134	4	3	0.172528	2	3	0.404316
TUBE1	4	3	0.172638	2	3	0.403116
ARAP1	4	3	0.172688	3	3	0.234488
C8orf76	4	3	0.172718	4	3	0.127519
GPBAR1	4	3	0.172828	4	3	0.127689
OR6C6	4	3	0.172838	4	3	0.127139
RC3H1	4	3	0.172838	4	3	0.124839
ECEL1	4	3	0.172908	4	3	0.127739
MAST2	22	27	0.172918	21	27	0.101089
KLF11	4	3	0.173148	4	3	0.126719
ASXL3	14	17	0.173728	13	17	0.128129
BRIP1	27	34	0.174988	24	34	0.156668
LAMA5	45	60	0.175228	14	37	0.873681
PCSK6	24	31	0.175628	20	31	0.209338
TULP3	8	9	0.175788	7	9	0.168688
ZNF469	9	8	0.175858	9	8	0.109609
DSC1	11	13	0.175908	10	13	0.145018
MUC16	8	9	0.176408	7	9	0.168788
JARID2	8	8	0.176688	5	8	0.391346
CTNNA3	8	8	0.176738	6	8	0.271397
BIRC8	17	20	0.176838	16	20	0.117979
CCDC138	8	8	0.176938	7	8	0.179598
CYP2C18	11	13	0.177058	8	13	0.287897
NCAPG	8	8	0.177378	8	8	0.111189
PPAT	8	8	0.177428	7	8	0.177228
POC1B-GALNT4	8	8	0.177508	8	8	0.112569
CXCL6	17	20	0.177568	14	20	0.224958
SPTA1	35	50	0.177598	31	50	0.166568
KLHL31	8	8	0.177618	6	8	0.269807
ASCC2	8	8	0.177798	8	8	0.110399
GLT6D1	8	8	0.177798	8	8	0.112639
ATF6B	24	30	0.177938	20	30	0.228438
CREM	8	8	0.178008	5	8	0.391056
PLK4	35	47	0.178128	10	20	0.469725
MUSK	8	8	0.178208	7	8	0.177098
PUS3	20	23	0.178238	18	22	0.123089
LIMK2	8	8	0.178255	7	8	0.177946
GPAA1	8	8	0.178258	7	8	0.178638
ZNF284	8	8	0.178308	5	8	0.389806
SNTA1	8	8	0.178418	7	8	0.177668
VPS33B	8	8	0.178428	6	8	0.272517
TRPV4	8	8	0.178438	6	8	0.269587
PTPN13	57	81	0.178598	47	81	0.278297
DAAM2	29	37	0.178678	26	37	0.146988
EEA1	8	8	0.178738	8	8	0.112679
ADAMTS6	8	8	0.178928	7	8	0.177798
FAM71A	22	27	0.179198	18	27	0.238008
RADIL	14	16	0.179398	11	16	0.264017
TAF6	8	8	0.179508	7	8	0.176688
[truncated: 12,679 more rows]
