# Supplementary material for: Rare disruptive mutations and their contribution to the heritable risk of colorectal cancer
Source: Nat Commun. 2016 Jun 22;7:11883. doi: 10.1038/ncomms11883 (PMC4917884; doi:10.1038/ncomms11883)
Supplement: Supplementary Data 3 — T1 Burden test results of Class 3 variants for exome sequencing [file ncomms11883-s4.xlsx]

## Sheet: Sheet1
Supplementary data 3: T1 Burden test results of Class 3 variants for exome sequencing
	Full sample Set			Samples Pruned for known genes
Gene	Cases	Controls	score1	Cases	Controls	T1P
MSH2	55	20	6.66666e-07	18	20	0.079878
MLH1	72	34	3.33333e-06	30	33	0.0564986
SLC27A5	21	7	2.99997e-05	16	7	0.000519995
RCAN1	8	0	0.000269997	7	0	0.000279997
MORF4L1	13	3	0.000339997	12	3	0.000289997
KRBA2	18	7	0.000349996	15	7	0.000949991
PHLDB1	48	38	0.000359996	18	16	0.0164898
SESN2	13	3	0.000409996	11	3	0.000699993
GPR160	11	2	0.000472666	10	2	0.00046
ZNF326	7	0	0.000509995	5	0	0.00253997
LDLRAD4	29	18	0.000679993	28	18	0.000159998
IFITM1	7	0	0.000699993	7	0	0.000309997
CALCR	29	19	0.00095999	24	19	0.00252997
MYO9A	67	54	0.00097999	55	54	0.00345997
DHPS	14	5	0.00112667	13	5	0.000791333
MXRA8	16	7	0.00139999	11	7	0.0136299
PAPPA	40	33	0.00139999	13	13	0.0596594
PDZD8	65	62	0.00143999	30	42	0.118409
TBCEL	11	3	0.00146999	9	3	0.00311997
HHAT	11	3	0.00146999	10	3	0.00135999
SOAT2	11	3	0.001484	10	2	0.000452666
TLR1	45	37	0.00151998	37	37	0.00533995
LTBP3	6	0	0.00157998	6	0	0.000809992
RAB36	6	0	0.00162733	5	0	0.00261066
KPNA3	6	0	0.00163998	5	0	0.00261997
C4orf21	56	59	0.00167733	50	58	0.00703266
ATRN	12	4	0.00171998	11	4	0.00145999
CAND2	45	38	0.00176998	37	38	0.00465995
VSIG8	6	0	0.00182998	5	0	0.00270997
VAV3	24	15	0.001882	17	15	0.0183533
PHF2	21	12	0.00189998	16	12	0.00874991
RBP3	9	2	0.00203998	8	2	0.00228998
KIF1C	64	63	0.00207998	50	63	0.0150799
SNX16	27	19	0.00208998	24	19	0.00197998
EPHA3	24	16	0.00227733	20	16	0.00436133
CHD1L	50	46	0.00234998	43	46	0.00318997
RASSF6	20	12	0.00236998	15	12	0.0102799
STRN	14	6	0.00245998	13	6	0.00159998
ZNF512	14	6	0.00263997	13	6	0.00183998
ZNF214	19	13	0.002734	15	13	0.00894999
ART3	10	3	0.00297997	9	3	0.00332997
TMEM86B	10	3	0.00301997	10	3	0.00150998
MRPL48	10	3	0.00302997	5	3	0.0656893
ADAR	17	9	0.00313666	16	9	0.00179933
CEP44	19	11	0.00317133	14	11	0.0169473
TTC40	10	3	0.00323997	10	3	0.00156998
APOF	10	3	0.00324333	8	3	0.00704999
PDCL3	21	13	0.00329997	21	12	0.000399996
EIF4B	7	1	0.00340997	6	1	0.00437996
MTERFD3	9	4	0.00341533	7	4	0.00921999
PRM1	24	17	0.00348996	21	17	0.00573994
MYRIP	24	17	0.00363996	20	17	0.00682993
ZGPAT	11	4	0.00389	11	4	0.00159133
SOWAHB	11	4	0.00394133	8	4	0.0152907
HSD11B2	5	0	0.00395996	3	0	0.0216298
NBPF7	5	0	0.00406996	5	0	0.00243998
LURAP1L	5	0	0.00410996	3	0	0.0212198
PCOLCE	31	26	0.00414996	26	25	0.00476995
CGRRF1	5	0	0.00417866	4	0	0.00748533
KRTAP23-1	5	0	0.00428996	4	0	0.00763992
C8B	41	35	0.00438996	15	15	0.0467395
GRID1	12	5	0.00458995	9	5	0.0143899
DDX60L	45	40	0.00463	41	39	0.00196933
PTPRR	32	26	0.00464995	26	26	0.0128999
PLXND1	48	46	0.00464995	42	46	0.00464995
NRG2	13	6	0.00480995	11	6	0.00734993
CYP4B1	13	6	0.00481333	11	6	0.00732733
TMCO6	13	6	0.004902	11	6	0.007296
BDP1	78	87	0.004912	67	87	0.00636133
USP16	23	16	0.00493466	20	16	0.00597933
TPR	87	99	0.00493995	60	71	0.00435996
NT5E	23	16	0.00507866	20	16	0.00588866
PRIMPOL	14	7	0.00510466	10	7	0.0245507
RTBDN	8	2	0.00513995	7	2	0.00610994
SCPEP1	14	7	0.00518333	13	7	0.00363
PPP1R15B	14	7	0.00522995	13	7	0.00371996
AC011897.1	8	2	0.00525266	7	2	0.00621266
TCF7	19	12	0.00526995	18	12	0.00287997
EPHA8	31	25	0.00527533	24	25	0.0216253
LPCAT4	8	2	0.00528995	7	2	0.00603994
ATHL1	43	40	0.00531995	15	20	0.165108
LPA	50	51	0.00532533	44	50	0.00363533
PLXNA2	48	48	0.00537995	40	48	0.0121999
ZNF721	16	9	0.00544995	13	9	0.0112399
APOBR	22	16	0.00549995	17	15	0.0179298
SCAPER	40	36	0.00577666	36	36	0.00420266
PJA2	35	30	0.00580994	32	30	0.00330997
IL20RA	39	35	0.00605994	34	35	0.00688993
APBB1IP	22	16	0.00614994	14	15	0.0521395
ZFAT	52	51	0.00629994	47	51	0.00372996
CKAP4	9	3	0.00641994	9	3	0.00325997
SLC10A2	51	51	0.00650993	47	51	0.00288997
LRR1	9	3	0.00660733	8	3	0.00697866
BRINP2	9	3	0.00672993	9	3	0.00340997
RNF167	9	3	0.00686993	8	3	0.00698993
CCDC153	16	10	0.00692733	13	10	0.0134073
OR4D6	25	19	0.00696266	25	19	0.001582
HEATR1	71	79	0.00705993	65	79	0.00250997
IPO5	24	18	0.00725993	19	17	0.0145299
STXBP5	33	29	0.00729993	29	29	0.00667993
THOC1	10	4	0.00730993	9	4	0.00782992
ECEL1	23	17	0.00746992	23	16	0.00121999
SLC16A5	10	4	0.00757992	9	4	0.00724993
MAP1S	10	4	0.00757992	6	4	0.0600694
SDE2	10	4	0.00770866	9	4	0.00732066
ARMC10	10	4	0.00783992	9	4	0.00787992
ABTB2	6	1	0.00789992	6	1	0.00456995
MAP7	33	28	0.00794992	30	28	0.00507995
LACTB	6	1	0.00799992	5	1	0.0117399
SOS2	21	15	0.00808992	19	15	0.00674993
KLK3	6	1	0.00813533	6	1	0.00478066
METTL17	21	15	0.00814992	15	15	0.0462095
GFAP	6	1	0.00815933	4	1	0.029366
CHAMP1	22	16	0.00817992	20	16	0.00631994
PPP2R5A	6	1	0.00819	6	1	0.004748
SULT1A2	21	15	0.00824799	18	15	0.0112187
CTD-2105E13.6	20	14	0.00829992	17	14	0.0127399
TNFRSF10B	11	5	0.00852399	10	5	0.00746133
GRIK5	20	14	0.00859991	16	14	0.0202098
MS4A7	19	13	0.00871991	16	13	0.0134799
CCDC71	11	5	0.00873991	9	5	0.0143099
SCN7A	53	55	0.00889999	47	55	0.00713466
OR5D16	12	6	0.00902599	11	6	0.00727933
SOAT1	16	10	0.00909991	13	10	0.0191398
CYSLTR2	16	10	0.00923991	12	10	0.0321197
TMEM184B	13	7	0.00925533	11	7	0.0134793
KAT2B	28	24	0.00928991	25	24	0.00783992
KIAA0195	21	16	0.00930991	18	16	0.0118499
ARHGAP28	16	10	0.00933866	15	10	0.00584866
PRIM2	14	8	0.00938991	14	8	0.00345997
NAAA	16	10	0.00943999	12	10	0.0319813
PPP1R32	33	29	0.00944991	27	29	0.0203798
GPR56	26	21	0.00950991	24	21	0.00608994
DVL2	15	9	0.0095299	14	9	0.00624994
EDC3	7	2	0.0095399	7	2	0.00510995
CD38	15	9	0.00956866	14	9	0.00631666
OR5AR1	13	7	0.0095799	12	7	0.00670993
FAM213A	14	8	0.0096399	13	8	0.00632994
DPP10	31	28	0.0097399	23	28	0.0511795
OR8K1	14	8	0.0097799	14	8	0.00345997
PTPRQ	65	70	0.0098299	57	70	0.00844992
SRRM5	13	7	0.0098699	13	7	0.00337997
RIC3	38	34	0.0098699	13	11	0.0282397
APC	94	106	0.00987133	67	105	0.183549
TTC16	40	40	0.0104133	33	40	0.0261493
CC2D1A	35	34	0.0104299	32	34	0.00563994
NPAP1	30	26	0.0105599	27	26	0.00820992
RBPJ	8	3	0.0105693	6	3	0.0239566
ASRGL1	7	2	0.0105799	6	2	0.0143999
C19orf59	4	0	0.0106399	4	0	0.00731993
CTD-3214H19.16	4	0	0.0106399	4	0	0.00731993
TREM1	4	0	0.0106799	3	0	0.0218698
PSMC6	4	0	0.0106799	2	0	0.0620494
FAM69B	4	0	0.0107099	4	0	0.00730993
CIZ1	4	0	0.0107299	4	0	0.00703993
STOML1	4	0	0.0107399	3	0	0.0211698
NTRK3	8	3	0.0107699	7	3	0.0113799
HSPA8	4	0	0.0108499	4	0	0.00733993
NXPH2	4	0	0.0108627	3	0	0.0213173
FBXL17	4	0	0.0108899	2	0	0.0619494
CLEC2L	4	0	0.0108907	3	0	0.0212213
NR4A2	4	0	0.0108999	2	0	0.0608694
KRT78	48	49	0.010958	23	33	0.161305
FAM159A	4	0	0.0109593	4	0	0.00748533
OSTM1	4	0	0.0109799	4	0	0.00739993
HIST1H2BF	4	0	0.0109947	3	0	0.0214813
GTF2A1	4	0	0.0109999	2	0	0.0612794
TTC1	24	19	0.0110099	20	19	0.0184598
ATP5G3	4	0	0.0110699	2	0	0.0596094
CGN	25	21	0.011108	21	21	0.0167753
RNF14	7	2	0.011162	6	2	0.0143073
RAP1GAP	7	2	0.0111753	5	2	0.032078
FCRL2	17	10	0.0111899	14	10	0.0200298
YOD1	7	2	0.0112399	7	2	0.00633994
CASQ2	7	2	0.0112653	5	2	0.032026
CAPN10	4	0	0.0112699	3	0	0.0213598
POU5F1B	7	2	0.0114099	6	2	0.0143299
LZTR1	9	4	0.0114273	8	4	0.0113653
ZNF485	9	4	0.0114533	9	4	0.00560533
AQP4	7	2	0.0114599	7	2	0.00617994
CLUL1	9	4	0.0115193	8	4	0.011428
TTC8	24	20	0.0117033	21	20	0.012202
C21orf58	9	4	0.0117099	8	4	0.0110399
SLC52A1	11	4	0.0117999	8	4	0.0379696
TUSC5	23	18	0.0118999	17	18	0.0495895
KRT20	28	24	0.0122799	22	24	0.0367096
KIAA1107	26	22	0.0122887	20	22	0.03585
COL4A4	38	33	0.0123187	35	33	0.00655
RSG1	20	15	0.0126099	16	15	0.0297597
AGAP1	27	23	0.0126799	22	23	0.0269997
ATP2A1	8	3	0.0131399	8	3	0.00656993
EXOC3	8	3	0.0132299	7	3	0.0154699
BNIP1	8	3	0.0132699	7	3	0.0150899
NCK1	8	3	0.0133199	8	3	0.00675993
KTN1	41	40	0.0133687	34	40	0.032536
DHCR7	8	3	0.0133799	7	3	0.0155198
ZNF486	8	3	0.013396	7	3	0.01516
WDR76	41	39	0.0134027	35	39	0.0187286
CFHR2	40	40	0.0134699	16	18	0.0729893
RXRG	8	3	0.0134773	5	3	0.0654606
PCSK2	8	3	0.0135199	7	3	0.0146398
RP4-583P15.15	8	3	0.0135299	8	3	0.00678993
C7orf43	19	14	0.0136599	19	14	0.00421996
AP000275.65	27	24	0.0136933	24	24	0.0160687
PIGC	8	3	0.0136999	7	3	0.0148498
ITGB6	26	22	0.0137073	23	22	0.0130893
TSSK3	8	3	0.0137999	7	3	0.0152099
WFDC5	21	17	0.0138099	15	17	0.0609294
MATN2	39	34	0.0139299	35	34	0.0108599
CNOT1	19	14	0.0140099	18	14	0.00712993
RNF17	43	45	0.0141599	13	23	0.332697
LCP2	18	13	0.0142199	15	13	0.0226298
SAPCD1	43	43	0.0144299	33	42	0.0516195
MDGA1	9	4	0.0145398	8	4	0.0152199
ITCH	9	4	0.0147799	9	4	0.00751993
ARHGAP12	9	4	0.0148199	7	4	0.0300097
TUBAL3	32	29	0.0148498	31	29	0.00460995
HRASLS5	9	4	0.0148627	8	4	0.0151213
CEP63	17	12	0.0148893	14	12	0.025828
FAM227B	17	12	0.0149698	14	12	0.0257897
NDUFB2	9	4	0.0149887	9	4	0.00730133
SLC23A3	9	4	0.0150253	8	4	0.0154267
DNAJC7	9	4	0.0151199	7	4	0.0305397
CYFIP1	30	29	0.0151999	27	29	0.00905991
IFNW1	16	11	0.0152298	14	11	0.0169798
IQCB1	39	37	0.0153113	13	18	0.209268
CDHR4	17	12	0.0153498	14	12	0.0256097
RDH8	14	9	0.0153899	12	9	0.0213398
MEIS2	9	4	0.0154098	8	4	0.0145098
KPRP	15	10	0.0155698	10	10	0.0864691
SPG11	52	56	0.015578	48	56	0.00663933
AC027763.2	10	5	0.0156698	8	4	0.0152499
ZBTB37	10	5	0.0156798	9	5	0.0151098
IKBKAP	46	48	0.0157373	38	48	0.0356606
CDC7	24	20	0.0158098	20	20	0.0255097
CS	10	5	0.0158267	9	5	0.0147793
MFGE8	10	5	0.0158298	8	5	0.0286997
B4GALNT2	11	6	0.0158398	11	6	0.00737993
THNSL2	14	9	0.0158398	9	9	0.097989
SRPK1	10	5	0.015858	9	5	0.0148113
BBOX1	34	32	0.0159598	13	5	0.000799992
PLEKHO2	10	5	0.0159798	9	5	0.0146599
SMPD1	37	37	0.0159898	31	37	0.0258897
C2orf43	29	26	0.0160098	22	26	0.0599094
FBXO42	10	5	0.0160798	9	5	0.0148299
PTCHD4	13	8	0.0160798	13	8	0.00655993
TMCC3	44	47	0.0161947	35	47	0.0445386
SMLR1	12	7	0.0162498	10	7	0.0251297
POLR3A	12	7	0.0163187	11	7	0.0134773
ADORA1	13	8	0.0163898	12	8	0.0123999
MMP1	23	19	0.016428	19	18	0.0209273
CA10	12	7	0.016444	10	7	0.0246653
SCN3A	11	6	0.0164898	10	6	0.0139799
SBSPON	14	9	0.0166398	13	9	0.0116599
EIF3K	11	6	0.0167298	10	6	0.0142499
BRPF3	17	13	0.0167398	15	13	0.0162898
FAM183A	13	8	0.0168098	12	8	0.0124099
KAT6B	50	54	0.0170098	44	54	0.0153498
ADAM29	17	13	0.017082	15	13	0.0166027
OLFM4	32	30	0.017216	8	8	0.112253
MROH9	62	69	0.0174698	53	69	0.0232698
GPRIN3	37	37	0.0174873	32	37	0.0248266
ELMO2	5	1	0.0177898	5	1	0.0115399
OR52A1	16	12	0.0178333	13	12	0.042102
C16orf59	5	1	0.0179898	4	1	0.0293497
USP31	31	29	0.0183598	26	29	0.0296997
CASKIN2	5	1	0.0183998	5	1	0.0119199
HACE1	5	1	0.0184698	5	1	0.0120699
RBM12B	21	17	0.0184807	19	17	0.0146787
KCTD4	5	1	0.0186098	4	1	0.0294697
ATG12	5	1	0.01862	5	1	0.0120707
D2HGDH	5	1	0.0186298	5	1	0.0116099
SYCP3	5	1	0.0186798	4	1	0.0296997
CTDNEP1	5	1	0.0187098	5	1	0.0118199
DEFB118	5	1	0.0187398	3	1	0.0700193
AHCYL1	5	1	0.0187698	5	1	0.0114099
GCM1	5	1	0.0187998	4	1	0.0298697
SPA17	5	1	0.0188798	4	0	0.00725993
ZBTB47	15	9	0.0188998	14	9	0.0131499
C1QTNF3	5	1	0.0189098	5	1	0.0122299
TRIM15	28	27	0.0189398	23	27	0.0533895
ZC3H7B	5	1	0.0189498	4	1	0.0291397
PPT2-EGFL8	5	1	0.0190198	5	1	0.0117699
TMEM51	5	1	0.0191398	4	1	0.0296697
GPATCH3	20	16	0.0193298	17	16	0.0266897
DHRS4L2	5	1	0.0193598	3	1	0.0702593
UBN1	25	22	0.0193898	19	22	0.0664893
SUSD1	20	16	0.0194146	16	16	0.0413506
B3GNT3	30	29	0.0195998	28	29	0.0100199
ABHD14A	20	16	0.0196398	14	16	0.0937891
RNASE9	8	4	0.019802	8	4	0.0107707
PRICKLE1	11	7	0.0198598	9	7	0.0367496
C21orf59	26	24	0.019868	23	24	0.0243327
VPS53	13	9	0.020068	12	9	0.014682
KPNA2	34	33	0.0202198	29	32	0.0205998
ERCC6	48	51	0.0204113	41	51	0.026776
WDR35	30	28	0.0205098	26	28	0.0226798
CENPH	12	8	0.020664	11	8	0.0162667
ADH1B	38	37	0.020956	34	37	0.016394
PSMD1	12	8	0.0210698	11	8	0.0163598
IFT27	11	7	0.0211	10	7	0.0248546
SEZ6L2	18	14	0.0212198	12	14	0.120809
GPR15	11	7	0.0212398	11	7	0.0098099
POLE	40	43	0.0214033	32	42	0.0534933
RBM43	18	14	0.0214398	15	14	0.0327497
PCDHA3	18	14	0.0215146	17	14	0.012484
CCNI2	8	4	0.0216198	7	4	0.0226198
LARP4B	33	33	0.0216198	31	33	0.0096699
IL17RC	24	21	0.0217898	15	21	0.199558
PCDH9	23	20	0.0223498	20	20	0.0256197
RAD51AP1	36	37	0.0223967	32	37	0.0186193
FLJ27365	23	20	0.0227498	23	20	0.00632994
MUTYH	29	28	0.0230698	20	28	0.198808
AGRN	30	26	0.0232798	24	26	0.0538795
MEN1	6	2	0.0234298	5	2	0.0312597
SRGAP2	6	2	0.0234598	6	2	0.0143799
TAS2R46	6	2	0.0234673	6	2	0.014282
C16orf89	6	2	0.0235907	4	2	0.069386
DGAT1	19	14	0.0236187	15	14	0.0521633
CCDC67	16	12	0.0236598	13	11	0.0285697
ITGA7	16	12	0.0236767	15	12	0.015324
OR6Q1	16	12	0.023748	14	12	0.0257513
IQCF1	6	2	0.0237798	5	2	0.0318697
TMEM40	6	2	0.0238113	4	2	0.0694753
VAV2	16	12	0.024002	14	12	0.0255933
ZNF646	42	44	0.0240798	31	44	0.122649
DGKH	27	26	0.0244598	23	25	0.0237698
EHBP1L1	35	35	0.0245698	33	35	0.0103799
ART1	32	31	0.02475	29	31	0.0170547
PCDHGB6	21	14	0.024928	18	14	0.038942
AGGF1	15	11	0.024938	14	11	0.0169087
IAH1	15	11	0.0250297	13	11	0.0286597
NT5DC1	15	11	0.025032	14	11	0.01698
ENPP1	15	11	0.0250433	12	11	0.0471353
SLC35F5	35	34	0.0250898	30	34	0.0317797
DCLRE1A	55	60	0.0252498	48	60	0.0235098
KRT40	34	34	0.0253097	25	34	0.118099
DENND4C	23	19	0.0253797	20	19	0.0285997
MCPH1	34	34	0.0254597	31	34	0.0174398
PC	14	10	0.0256097	11	10	0.0540095
GYPC	7	3	0.0258397	6	3	0.0322897
RCOR2	13	9	0.0258797	11	9	0.0362296
GALNT11	37	38	0.0258897	35	38	0.0107099
LANCL2	7	3	0.0259797	6	3	0.0327797
MYOG	21	18	0.0261193	15	17	0.0831299
KLRD1	7	3	0.0261397	5	3	0.0648993
C7orf34	7	3	0.0262397	6	3	0.0318897
C6orf195	31	29	0.0262597	24	29	0.0765692
CPT1A	34	35	0.0263097	10	15	0.225028
RFXANK	7	3	0.0263997	5	3	0.0661993
GNAT3	21	18	0.0264097	17	18	0.0497795
HTR4	7	3	0.02643	6	3	0.032002
ABL2	7	3	0.0264573	5	3	0.0654006
C19orf55	7	3	0.0264897	7	3	0.0152999
C1orf131	7	3	0.0264897	6	3	0.0316897
HOXB13	7	3	0.02651	6	3	0.032028
ELMSAN1	7	3	0.0265597	5	3	0.0654993
TLN2	77	101	0.0265597	51	68	0.0132499
ALOX12B	7	3	0.0266147	5	3	0.06517
LYPD8	7	3	0.0266897	5	3	0.0660993
SLC12A2	7	3	0.0266897	7	3	0.0148299
C7orf71	7	3	0.0266897	6	3	0.0318797
AJAP1	7	3	0.0266997	6	3	0.0316497
KCNJ8	7	3	0.0267397	7	3	0.0150499
RASL12	7	3	0.0267797	6	3	0.0321397
DPYSL2	7	3	0.0268297	7	3	0.0150499
POLA2	7	3	0.0268597	6	3	0.0326697
SFSWAP	30	29	0.0268697	23	29	0.0809392
PLXNA1	13	9	0.026878	11	9	0.0356753
ABI2	7	3	0.0268797	5	3	0.0647793
GLT6D1	13	9	0.027018	12	9	0.020628
ST6GAL2	13	9	0.0270247	13	9	0.0114947
RELN	90	110	0.0270597	79	109	0.0170998
TRIT1	25	23	0.0271097	21	23	0.0409896
HCRTR1	12	8	0.0271197	12	8	0.0126299
TF	25	23	0.0271697	23	23	0.0183298
ZNF165	13	9	0.0272697	11	9	0.0353596
SCARB2	35	35	0.0273097	30	35	0.0304097
TP53I13	25	23	0.0273097	20	23	0.0581494
THSD7A	21	19	0.02735	16	19	0.0953926
BMP2	7	3	0.0273797	7	3	0.0151699
MBTD1	13	9	0.0274097	9	9	0.099739
ZNF610	29	28	0.0274997	23	28	0.0666993
BDNF	12	8	0.0275097	11	8	0.0227998
MYEOV2	8	4	0.0277197	6	4	0.0597594
PLCB2	29	28	0.0277497	27	28	0.0155798
AL121963.1	8	4	0.0277497	5	4	0.113199
MBP	9	5	0.0277597	7	5	0.0550595
HENMT1	12	8	0.0278187	9	8	0.0682566
CARD9	3	0	0.0278197	2	0	0.0611994
MYH13	43	46	0.027822	37	46	0.0335513
NAGA	20	17	0.0278297	17	17	0.0365696
AHCY	29	29	0.0278397	24	29	0.0451795
ZNF441	8	4	0.0278497	6	4	0.0593694
ADAMDEC1	25	23	0.0278526	23	23	0.0181346
TSC1	30	28	0.0278797	26	28	0.0322197
MCAT	8	4	0.0278897	7	4	0.0309897
IZUMO4	20	17	0.02793	16	17	0.0557606
LY96	10	6	0.0279997	9	6	0.0273597
PRKG1	8	4	0.0280297	7	4	0.0313697
OR13C4	8	4	0.0280497	6	4	0.0601594
RP11-796G6.2	3	0	0.0280597	3	0	0.0215798
CRP	3	0	0.0280797	3	0	0.0211498
HSD3B1	12	8	0.028082	12	8	0.0124473
LRIT1	8	4	0.028094	7	4	0.0310893
MATN3	8	4	0.0280986	6	4	0.060174
CTD-3105H18.18	3	0	0.0281097	2	0	0.0608994
CORO1B	3	0	0.0281197	3	0	0.0214598
WDR26	3	0	0.0281197	2	0	0.0616294
SUZ12	9	5	0.0281497	8	5	0.0292597
CNNM1	10	6	0.0281497	8	6	0.0494795
OR52B6	8	4	0.0281667	8	4	0.0154473
ZNF611	8	4	0.0281727	8	4	0.0152833
KRTAP13-3	3	0	0.0281797	3	0	0.0212998
RP11-296I10.3	3	0	0.0281797	3	0	0.0214698
MYSM1	11	7	0.0281897	9	7	0.0443496
C2orf49	3	0	0.0281997	2	0	0.0616294
FIS1	3	0	0.0282297	2	0	0.0609994
ATP5C1	3	0	0.0282513	2	0	0.0610853
C5AR2	3	0	0.0282597	3	0	0.0212398
RNF186	3	0	0.0282597	3	0	0.0217298
DPF2	3	0	0.0282897	3	0	0.0220198
COPRS	3	0	0.0282997	3	0	0.0212398
KLRC3	3	0	0.0283097	2	0	0.0607594
RP11-1084J3.4	3	0	0.0283266	3	0	0.0214173
OTUD7A	3	0	0.0283597	2	0	0.0611494
HNRNPDL	3	0	0.0283697	3	0	0.0214998
FKBP2	3	0	0.0283797	3	0	0.0208498
PBX1	3	0	0.0283797	2	0	0.0611694
SPEF1	3	0	0.0283797	2	0	0.0612294
CUL1	3	0	0.0283797	2	0	0.0619894
FAM124A	11	7	0.0283887	8	7	0.0773326
RBMS1	3	0	0.0284197	2	0	0.0605394
STX12	3	0	0.0284297	3	0	0.0216498
CHADL	3	0	0.0284367	3	0	0.02139
REPIN1	3	0	0.0284597	2	0	0.0606994
FAM83E	3	0	0.0284697	3	0	0.0214998
ODF4	3	0	0.0284766	1	0	0.174957
HRSP12	3	0	0.0284897	2	0	0.0616194
RP11-1035H13.3	3	0	0.0285073	3	0	0.0214453
ZMAT5	3	0	0.0285097	1	0	0.176038
DEFB110	3	0	0.0285397	3	0	0.0210998
STX6	9	5	0.0285497	5	5	0.171558
DPF3	3	0	0.0285597	3	0	0.0212798
IL15	11	7	0.028562	10	7	0.0246126
NUSAP1	11	7	0.0285666	10	7	0.024566
KIAA0907	3	0	0.0285697	3	0	0.0220798
FAM122A	3	0	0.0285897	3	0	0.0213198
AQP10	9	5	0.0286497	7	5	0.0553594
MED17	10	6	0.0286573	9	6	0.026848
MTX3	10	6	0.0286797	9	6	0.0267997
TCF23	3	0	0.0287697	3	0	0.0213198
ARL1	3	0	0.0287997	3	0	0.0212398
TCEANC2	3	0	0.0288097	2	0	0.0618594
NEUROD6	3	0	0.0288697	3	0	0.0218798
BCL9L	32	33	0.0288997	8	7	0.0773592
OR5A1	9	5	0.0289066	8	5	0.0288546
KIAA0825	9	5	0.0289333	7	5	0.0546286
ZIM2	9	5	0.0289397	8	5	0.0287497
ITGB1BP1	9	5	0.0289486	8	5	0.029056
TDG	9	5	0.0290097	8	4	0.0159998
HIST1H3H	3	0	0.0290297	3	0	0.0207698
C12orf57	3	0	0.0290497	3	0	0.0213098
TMEM116	9	5	0.0291497	8	5	0.0291897
THRSP	10	6	0.0292197	7	6	0.0862591
LTBR	24	22	0.0293997	20	22	0.0468595
CDH24	19	16	0.0295906	16	16	0.041264
WDR48	19	16	0.0296827	16	16	0.0410826
USP33	19	16	0.029778	14	16	0.0939493
NUP35	9	5	0.0299097	9	5	0.0151999
TMX3	29	27	0.0300897	27	27	0.0173398
LRRN1	20	19	0.0301197	17	19	0.0486095
CDH8	30	27	0.0302133	21	27	0.158597
F13B	17	15	0.0302253	15	15	0.0464126
GPR111	35	36	0.0306747	30	35	0.0303146
EFCAB7	28	30	0.0307197	25	30	0.0231898
C1orf94	18	15	0.0308697	18	15	0.0108999
OR10G9	27	28	0.0310347	22	28	0.0407053
HDAC9	19	17	0.0312413	16	17	0.0408833
CUX2	19	17	0.0313697	17	16	0.0265097
ZNF667	19	17	0.0313987	16	17	0.0409346
ODF3L1	18	15	0.0314697	16	15	0.0296897
RFWD3	9	7	0.0315213	8	7	0.0389086
PDGFRL	18	15	0.0317397	14	15	0.0711993
FAM198B	39	40	0.032008	34	40	0.0325286
OSBPL7	27	26	0.0321997	22	26	0.0591094
ZFC3H1	32	33	0.032688	29	33	0.0215633
KIF27	8	6	0.033014	5	6	0.117707
ITPRIPL1	17	14	0.0330897	13	14	0.0816892
CHPF	8	6	0.03323	5	6	0.11763
SAMD12	34	35	0.0332897	28	35	0.0582194
PLA2G6	19	15	0.0333393	16	15	0.0461353
PON3	17	14	0.0333997	12	14	0.120519
NANS	17	14	0.0334697	16	14	0.0199698
BCL2L12	17	14	0.0334997	15	14	0.0339397
CTTNBP2NL	22	20	0.0340506	19	20	0.038984
PTPN22	40	43	0.0342973	37	43	0.0178207
LINC00346	22	19	0.0344997	17	19	0.0682393
SCN11A	34	34	0.0346197	30	34	0.0332397
ATF7IP	37	39	0.0347696	32	39	0.0377496
FKTN	16	13	0.0349197	15	13	0.0239098
STOX2	16	13	0.0352297	14	13	0.0374496
CHRNA6	16	13	0.0352306	11	13	0.137079
AIF1L	10	7	0.0353197	9	7	0.0316397
ERMARD	16	13	0.0353246	13	13	0.0591233
BCS1L	10	7	0.035404	9	7	0.0319127
DGKE	17	15	0.0354397	15	15	0.0333697
OR2H1	42	47	0.0354496	39	47	0.0173998
PMEL	16	13	0.0354606	16	13	0.013722
MC3R	16	13	0.0355026	16	13	0.0137087
ERLEC1	16	13	0.035556	15	13	0.0229013
CLHC1	24	20	0.035608	19	20	0.0758873
SNAP47	25	24	0.0356496	21	24	0.0522195
CSMD2	70	81	0.0359396	64	79	0.0174998
USPL1	33	35	0.0363296	28	35	0.0458695
OR5H14	6	3	0.0368346	4	3	0.126873
ZNF155	26	24	0.0368626	22	24	0.0503726
CCDC24	9	6	0.0368913	6	6	0.148005
PSMD13	25	24	0.0369396	21	24	0.0528895
ABCG8	21	20	0.0371296	17	20	0.0634894
SGK223	32	34	0.0373196	26	34	0.0684293
E2F7	8	5	0.0373896	7	5	0.0392696
CCDC54	15	12	0.0373926	15	12	0.0152553
OR5K3	9	7	0.0374093	8	7	0.0471333
EAF1	15	12	0.0374893	13	12	0.0420486
RNF175	37	37	0.0376996	31	37	0.0561594
C20orf85	15	12	0.0377196	13	12	0.0411896
RNF25	53	61	0.0377426	42	61	0.106247
ARID2	32	33	0.0377496	28	33	0.0380596
ATAD3A	5	3	0.037954	4	3	0.043648
TCF20	40	46	0.0385296	36	46	0.0351096
ADAMTS8	63	75	0.038646	19	27	0.184068
OCLM	20	18	0.0388896	19	18	0.0216698
GRHL2	14	11	0.0391996	12	11	0.0475495
CCL26	28	28	0.0392596	2	3	0.403866
SLC15A2	14	11	0.039358	11	11	0.07606
COL6A5	133	185	0.0393596	98	161	0.103459
MSH6	59	72	0.0394933	42	71	0.240122
SPAG16	24	23	0.0396496	20	23	0.0597894
INPP5F	14	11	0.039702	14	11	0.0168893
TEKT2	14	11	0.0397866	12	11	0.0474226
C6	73	88	0.0397996	40	67	0.255477
CASP1	14	11	0.0398896	11	11	0.0761592
SIGLEC1	24	23	0.0400896	20	23	0.0583194
FMO2	50	56	0.0404696	40	55	0.0816392
TMEM150A	4	1	0.0408696	4	1	0.0292397
ENPP7	4	1	0.0409096	3	1	0.0689993
SUPT3H	19	17	0.0409396	12	17	0.235678
DKK1	4	1	0.0411196	3	1	0.0703293
CCBL1	19	17	0.0413296	17	17	0.0363196
ATP5J2-PTCD1	19	17	0.0415596	18	17	0.0234998
PTCD1	19	17	0.0415596	18	17	0.0234998
TRIB1	4	1	0.0415596	4	1	0.0297897
MAPK12	13	10	0.0415896	12	10	0.0311397
MRPS25	4	1	0.0416196	4	1	0.0289397
MROH6	4	1	0.0416196	3	1	0.0704193
SHB	4	1	0.0416796	3	1	0.0697893
AMBP	4	1	0.0417533	3	1	0.0702686
TM6SF1	4	1	0.0417913	3	1	0.070622
CTC-534A2.2	4	1	0.0418196	4	1	0.0296697
ARL14	4	1	0.0418196	3	1	0.0711593
OR7G3	18	13	0.0418496	15	13	0.0545194
PRTFDC1	4	1	0.0418596	4	1	0.0298697
FAM96B	4	1	0.041866	3	1	0.070512
AKT3	4	1	0.0418896	2	1	0.161768
HIST1H2BI	4	1	0.0419093	3	1	0.0704073
PNPLA2	4	1	0.0419096	4	1	0.0301397
GNPAT	13	10	0.0419096	10	10	0.0859491
RNF111	23	22	0.0419096	22	22	0.0208398
SNX11	4	1	0.0419333	3	1	0.0705473
FSCN3	13	10	0.0419433	10	10	0.0864093
FAM117B	4	1	0.0419596	2	1	0.161088
TMEM97	4	1	0.041964	3	1	0.0705166
ZNF80	4	1	0.041978	2	1	0.162161
GGT5	4	1	0.0420396	4	1	0.0289797
2001-09-01	4	1	0.0420396	3	1	0.0706493
2001-09-01	4	1	0.0420396	3	1	0.0706493
MYH6	27	28	0.0420496	24	28	0.0365496
PDYN	19	17	0.0420696	18	17	0.0235798
RSL24D1	4	1	0.0420893	4	1	0.029482
ALDH7A1	13	10	0.0420896	12	10	0.0310997
THAP10	4	1	0.042096	4	1	0.02962
CCDC169	4	1	0.0421226	3	1	0.0706873
GPR61	4	1	0.042136	4	1	0.0295486
IVL	4	1	0.0421396	4	1	0.0290697
PHF11	4	1	0.0421496	4	1	0.0293797
ITGA2B	13	10	0.0421713	13	10	0.0185933
PI3	4	1	0.0421796	3	1	0.0698793
DHX40	4	1	0.042238	3	1	0.0706326
KIF13A	63	78	0.0422773	32	54	0.236891
TMC7	19	17	0.0422796	17	17	0.0366196
PMP22	4	1	0.0422796	3	1	0.0697793
NDUFAB1	4	1	0.0422796	3	1	0.0699193
ABRACL	4	1	0.0423196	3	1	0.0711893
BCL2L15	4	1	0.0423296	4	1	0.0299997
PARG	4	1	0.0423996	3	1	0.0695893
ARL14EP	4	1	0.0423996	4	1	0.0292997
XPO6	4	1	0.0424496	2	1	0.160648
MEF2D	4	1	0.0424696	4	1	0.0297797
CATSPERB	23	22	0.042508	18	22	0.0945526
GNB2L1	4	1	0.0425096	4	1	0.0296197
SERF2	4	1	0.0425396	4	1	0.0291497
WNT11	4	1	0.0426496	3	1	0.0707993
LDHB	4	1	0.0426596	4	1	0.0306797
SLC39A13	4	1	0.0426896	4	1	0.0296397
SPAG9	19	18	0.0427473	16	18	0.0544166
DAOA	4	1	0.0428496	4	1	0.0295897
OR51B4	11	7	0.0428596	9	7	0.0502795
PLCE1	37	40	0.0428896	32	40	0.0466695
GFM2	27	27	0.0429096	21	27	0.101999
LRRC8B	12	9	0.0429496	10	9	0.0592494
GSG1L	4	1	0.0430396	4	1	0.0294297
PKDREJ	78	97	0.0433096	66	97	0.0819092
CATSPERG	18	16	0.0436496	16	16	0.0407796
CCNC	4	1	0.0436796	4	1	0.0301597
ST3GAL4	12	9	0.0440896	10	9	0.0606694
RNF180	12	9	0.0440913	11	9	0.0355913
DUOXA1	12	9	0.0441013	11	9	0.0357166
AP3M2	12	9	0.0441746	10	9	0.0601793
LRWD1	18	16	0.044202	16	16	0.0411873
PTPN12	12	9	0.0442186	12	9	0.02058
ACPP	12	9	0.0442526	11	9	0.035742
OR2K2	12	9	0.0443666	11	9	0.035416
CASC4	22	21	0.0443796	20	20	0.0252397
GRIN2A	50	59	0.0443896	23	35	0.225588
CDK12	18	16	0.0444696	16	16	0.0415396
DNAJC6	12	9	0.0445096	7	9	0.235578
SGSH	12	9	0.0445695	12	9	0.0206998
ZNF774	26	27	0.0445996	25	27	0.0194498
RTN3	30	31	0.0446496	26	31	0.0478895
CAST	13	11	0.0447295	12	11	0.0340397
PPP1R12A	30	31	0.0448896	24	30	0.0742493
PDHX	27	27	0.0449406	24	27	0.0385386
OR51D1	26	27	0.0450193	26	27	0.012834
ST3GAL1	12	9	0.0450695	11	9	0.0348796
ORC4	36	40	0.0451413	31	40	0.04852
UTP6	26	26	0.0451753	21	26	0.0836873
PIRT	11	8	0.0453496	11	8	0.0225698
MFSD10	22	21	0.045482	20	21	0.0347593
ROCK2	11	8	0.0455995	9	8	0.0674493
EHHADH	22	21	0.0456895	21	21	0.0226698
SPEG	11	8	0.0459795	11	8	0.0221198
MYO15A	94	117	0.0459995	81	116	0.0444896
PRDM7	11	8	0.0460195	11	8	0.0229598
TFIP11	11	8	0.04603	11	8	0.0227607
CASP4	11	8	0.0462395	11	8	0.0229498
NRROS	10	7	0.0462595	6	7	0.205408
OXNAD1	11	8	0.0462626	9	8	0.0682793
TEX38	11	8	0.046386	10	8	0.039728
ATG16L2	14	13	0.0463895	13	13	0.0314497
TM7SF3	11	8	0.0464695	10	8	0.0405596
AC005544.1	11	8	0.046538	11	8	0.022546
CRMP1	11	8	0.0470895	9	8	0.0684993
DNAH14	17	15	0.0471895	14	15	0.0715993
CACNA1G	13	11	0.0471995	10	11	0.118859
GAS2L2	10	7	0.0472195	9	7	0.0442396
ZNF688	17	15	0.0472395	15	15	0.0470995
CR1L	17	15	0.0473253	16	15	0.0293886
PAQR5	17	15	0.0473493	13	15	0.106307
AL118506.1	10	7	0.0473495	10	7	0.0239798
SARDH	25	26	0.0473795	23	26	0.0316097
AP2A2	17	15	0.0474395	16	15	0.0294997
MKRN1	10	7	0.0474695	10	7	0.0257397
TBC1D22B	17	15	0.0477195	11	15	0.217308
LAYN	10	7	0.0478495	9	7	0.0447895
EMID1	17	15	0.0479295	13	15	0.107559
MPPED2	5	2	0.0479595	5	2	0.0316597
PLAT	17	15	0.0480595	16	15	0.0294597
TMEM42	5	2	0.0480595	3	2	0.145408
ZNF254	5	2	0.0480695	4	2	0.0693393
F12	10	7	0.0480695	10	7	0.0244298
OXR1	10	7	0.0481095	9	7	0.0437796
SLC39A2	5	2	0.0481195	4	2	0.0687293
LCP1	25	25	0.0481646	23	25	0.032244
SPPL3	5	2	0.0481895	5	2	0.0317697
TRIM67	5	2	0.0482095	4	2	0.0688593
GALR1	5	2	0.0482095	5	2	0.0320897
GPR55	5	2	0.0482095	5	2	0.0327097
SLC50A1	10	7	0.0482153	9	7	0.0443406
RCOR3	5	2	0.0482295	5	2	0.0319797
NOS1AP	10	7	0.0482295	9	7	0.0433196
EQTN	10	7	0.0482693	10	7	0.0246693
CCDC122	5	2	0.0482793	5	2	0.0320566
SMPD4	10	7	0.0482795	8	7	0.0770792
GALT	10	7	0.0482895	8	7	0.0763392
ENTPD4	25	25	0.048362	21	25	0.066858
GOT1L1	10	7	0.0483713	6	7	0.206322
HBP1	5	2	0.048412	5	2	0.03218
KDM4B	5	2	0.0484195	5	2	0.0320197
MCUR1	5	2	0.048432	4	2	0.0696886
MEDAG	5	2	0.0484695	3	2	0.145908
ZSWIM4	5	2	0.0484795	5	2	0.0326297
SNF8	5	2	0.048502	5	2	0.0323393
HAUS8	10	7	0.04851	8	7	0.076798
CUEDC1	5	2	0.048514	4	2	0.0699253
PSD	5	2	0.0485313	5	2	0.0322293
LGI3	5	2	0.0485395	5	2	0.0330497
TMEM52B	10	7	0.0485395	6	7	0.205708
NUMBL	10	7	0.0485495	9	7	0.0436196
FLOT2	5	2	0.0485506	4	2	0.0697566
ZNF304	21	20	0.0485553	21	20	0.016456
TAGLN	5	2	0.048598	4	2	0.069718
AC026703.1	5	2	0.0486313	5	2	0.0319046
TECPR1	10	7	0.0486395	8	7	0.0769592
COX15	5	2	0.0486406	5	2	0.0321886
TEKT4	5	2	0.0486595	4	2	0.0703993
PGPEP1	5	2	0.0487053	4	2	0.0694799
ENTHD2	25	25	0.0487795	2	2	0.283017
CYP51A1	5	2	0.0488095	3	2	0.143229
SDC3	5	2	0.0488295	5	2	0.0320297
FOXP2	5	2	0.0488395	4	2	0.0693493
CYP11B2	5	2	0.0488895	5	2	0.0313497
TEFM	5	2	0.0488995	5	2	0.0325197
PPM1D	9	6	0.0489195	7	6	0.0867191
FYN	5	2	0.0489395	3	2	0.144949
IMMP2L	5	2	0.0490695	4	2	0.0690393
SLC20A1	10	7	0.0490695	10	7	0.0243598
KIFC2	5	2	0.0490795	4	2	0.0699393
ARHGAP24	21	20	0.0490995	19	20	0.0387696
PYROXD1	5	2	0.0491195	5	2	0.0320897
EIF2AK1	9	6	0.0491895	7	6	0.0885191
IARS	51	61	0.049212	27	35	0.0617753
MAP3K7CL	5	2	0.0492195	5	2	0.0315197
TMEM254	5	2	0.0492495	4	2	0.0699093
PNN	21	20	0.0492595	20	20	0.0256297
GRAMD4	5	2	0.0493095	3	2	0.142729
RAD50	46	53	0.0494295	42	53	0.0290697
KLHL3	5	2	0.0494295	4	2	0.0687393
PCOLCE2	9	6	0.0495795	7	6	0.0863491
DNAJC2	9	6	0.0497273	8	6	0.0493666
BPIFA2	29	29	0.0497593	25	28	0.0451586
GPX5	21	21	0.0497695	19	21	0.0389696
P2RX7	21	21	0.0497795	17	21	0.0803992
MAGEF1	13	9	0.0497795	12	8	0.0255997
B3GALTL	35	38	0.0497895	31	38	0.0422696
MTMR9	28	29	0.0498495	27	29	0.0202598
FAM65C	9	6	0.0498873	9	6	0.0269013
SSRP1	16	14	0.0498895	16	14	0.0205498
KRT31	9	6	0.0499895	9	6	0.0269997
BRICD5	18	16	0.0500095	16	16	0.0607794
KATNAL2	9	6	0.0500395	7	6	0.0874291
ZNF577	9	6	0.050048	7	6	0.0869339
ZNF3	9	6	0.0500506	9	6	0.0268086
SRL	9	6	0.0500995	8	6	0.0490995
MAD2L1BP	9	6	0.0501195	8	6	0.0493895
OR6C75	8	5	0.0501395	8	5	0.0282897
RFWD2	9	6	0.0501495	7	6	0.0874591
NAPG	9	6	0.0502195	6	6	0.148029
C9orf142	8	5	0.0502595	7	5	0.0543095
ZKSCAN3	9	6	0.0502695	8	6	0.0497795
FAM81A	9	6	0.0503895	9	6	0.0266597
GLMN	16	14	0.0504395	12	14	0.119109
HLA-DOB	6	3	0.0504995	6	3	0.0315897
DNAI2	8	5	0.0504995	6	5	0.099539
RFX7	34	38	0.0504995	25	38	0.214818
QDPR	6	3	0.0504995	5	3	0.0664493
PRSS45	9	6	0.0505695	7	6	0.0868691
PIK3CG	6	3	0.0506695	3	3	0.235068
C9orf64	9	6	0.0506695	6	6	0.147639
MMADHC	12	11	0.0506895	11	11	0.0391196
ASGR2	8	5	0.0507395	8	4	0.0146698
FLT4	6	3	0.0507495	6	3	0.0328797
PFN4	7	4	0.0507495	7	4	0.0308597
GNRH1	6	3	0.0507995	5	3	0.0652793
PRELP	16	14	0.0508595	13	14	0.0802492
ALG12	16	14	0.0509095	11	14	0.173238
SLC35B4	8	5	0.0509195	3	5	0.431856
UBOX5	28	29	0.0509495	26	29	0.0299797
TRIP11	76	96	0.0509695	60	96	0.158478
TELO2	6	3	0.0509695	4	3	0.127139
MOSPD3	8	5	0.0510195	5	5	0.171578
A4GNT	24	24	0.0510495	21	23	0.0410696
SLC27A2	8	5	0.0510895	6	5	0.098569
GLB1	7	4	0.0510995	6	4	0.0593694
ZNF618	8	5	0.0511195	8	5	0.0288097
KCNV2	6	3	0.051122	5	3	0.0651986
ORC6	9	6	0.0511295	6	6	0.146958
SLC7A1	8	5	0.0511495	5	5	0.171128
HORMAD2	6	3	0.051172	6	3	0.0319086
PLSCR1	8	5	0.0511795	5	5	0.170868
NUB1	6	3	0.0511995	5	3	0.0658593
UBE2O	16	14	0.0511995	12	14	0.120289
HNF4G	6	3	0.0512093	6	3	0.0321973
CIB3	6	3	0.0512195	6	3	0.0326097
ADAM17	43	49	0.0512295	40	49	0.0248398
SLC35A3	6	3	0.0512395	6	3	0.0318397
OXSR1	6	3	0.0512695	4	3	0.126359
ECE2	25	25	0.0512995	22	25	0.0642994
PLEKHH3	7	4	0.0513095	7	4	0.0307397
AGO4	8	5	0.0513095	6	5	0.096959
KLHL20	8	5	0.0513595	7	5	0.0547294
PPFIA4	6	3	0.0513695	5	3	0.0653694
SNX7	6	3	0.0514295	6	3	0.0316797
WIPF3	6	3	0.0514295	6	3	0.0316797
MORN1	9	6	0.0514395	8	6	0.0492195
WDR74	6	3	0.0514395	6	3	0.0324897
CMTR1	8	5	0.0514695	6	5	0.098819
S100A10	8	5	0.0514895	7	5	0.0541495
ARMC5	7	4	0.0514895	7	4	0.0310997
CTD-2140B24.4	6	3	0.0515095	4	3	0.126909
CRISP2	6	3	0.0515195	6	2	0.0140899
BDKRB2	8	5	0.0515495	7	5	0.0540895
OR1J4	7	4	0.0515495	5	4	0.111829
GDAP1	6	3	0.0515573	6	3	0.0319726
IMPAD1	6	3	0.0515595	5	3	0.0653494
STK17A	7	4	0.0515595	7	4	0.0310697
ZCCHC9	7	4	0.0515595	5	4	0.111109
CHEK1	6	3	0.051566	5	3	0.065176
LEPREL2	6	3	0.0515695	4	3	0.127219
PGM1	8	5	0.0515895	8	4	0.0153698
PRR14	7	4	0.0516195	7	4	0.0311097
DDX46	6	3	0.0516195	4	3	0.128729
ZSWIM1	24	24	0.0516395	1	1	0.347946
ZNF79	7	4	0.0516895	6	4	0.0598694
CTNND2	8	5	0.0516895	6	5	0.098899
FST	8	5	0.0517195	4	5	0.280357
CNN1	7	4	0.0518095	7	4	0.0304497
GINS2	7	4	0.0518295	7	4	0.0307397
HYI	7	4	0.0518495	7	4	0.0307797
FAM107A	6	3	0.0518695	5	3	0.0654894
CYB5B	7	4	0.0518695	5	4	0.112599
FAN1	40	45	0.0518995	32	45	0.132879
SAFB2	7	4	0.0519006	6	4	0.059896
BNIPL	8	5	0.0519195	5	5	0.171938
TRPV6	8	5	0.0519495	8	5	0.0281897
CDH2	7	4	0.0519595	7	4	0.0310997
ZNF679	7	4	0.0519695	7	4	0.0303597
TFDP2	6	3	0.0519795	4	3	0.127379
ULK3	7	4	0.0519986	6	4	0.060058
PARP11	5	3	0.0520126	3	3	0.160132
DAAM2	55	67	0.0520295	47	67	0.0632594
TIGIT	7	4	0.0521795	7	4	0.0317297
NUP188	55	67	0.0521895	31	45	0.110999
FAM69A	6	3	0.0522395	5	3	0.0651194
DGCR2	7	4	0.0522695	7	4	0.0308297
DGAT2	7	4	0.0523195	7	4	0.0309497
TRIM45	25	24	0.0523695	21	23	0.0558294
WASF3	7	4	0.0523695	5	4	0.111839
OR51G1	29	29	0.0524495	25	29	0.0564594
ZNF286A	7	4	0.0524695	7	4	0.0302997
ZNF286A	7	4	0.0524695	7	4	0.0302997
HIST1H4L	16	15	0.0524995	10	15	0.299657
TRIM31	20	19	0.0525295	16	19	0.0952391
OR5T1	7	4	0.0525395	5	4	0.111599
MRRF	6	3	0.0525895	5	3	0.0655993
ZDHHC4	24	24	0.0526295	21	24	0.0531695
TBX15	7	4	0.0526295	5	4	0.112219
IL33	8	5	0.0526995	8	5	0.0286997
VTA1	20	19	0.0528073	19	19	0.0288433
DNAH6	93	122	0.0528695	76	121	0.098209
ANKRD6	21	19	0.0531095	18	19	0.0623994
SH3D19	16	15	0.0531295	14	15	0.0531795
GATAD2B	20	19	0.0532295	16	19	0.095809
TRMT10B	11	7	0.0532695	9	7	0.0548795
DPP4	41	49	0.0533195	13	29	0.703883
ZC3H11A	15	13	0.0535795	14	13	0.0371196
KLHL31	15	13	0.0536095	12	13	0.0912191
OR6P1	44	53	0.0536295	37	53	0.0721793
ST7L	37	40	0.0536395	29	40	0.132209
UBN2	30	33	0.0536595	26	33	0.0553794
NBEAL1	117	152	0.0537226	82	131	0.157863
ARNTL2	27	28	0.0537286	24	27	0.03716
SLIT3	15	13	0.0537795	15	13	0.0230298
OR6C1	15	13	0.0544895	13	13	0.0575394
CSE1L	15	13	0.0545095	12	13	0.0909991
ASPRV1	15	13	0.0546695	15	13	0.0236698
POLI	19	18	0.0547795	16	18	0.0748993
OR7C1	10	10	0.0548695	7	10	0.0711493
SMG5	39	44	0.0549594	34	44	0.0691093
DUPD1	15	13	0.0552195	12	13	0.0914991
BTN3A3	23	23	0.0554294	20	23	0.0589394
IFNA14	23	23	0.0557094	20	23	0.0583494
ENSA	19	18	0.0559494	19	18	0.0204098
BCLAF1	15	14	0.0561293	13	14	0.058748
TMPRSS4	23	24	0.0564194	19	24	0.0811792
DESI2	15	14	0.0564494	13	14	0.0586394
AFTPH	56	70	0.0566794	49	70	0.0696393
KMT2B	19	18	0.0566894	13	17	0.172278
EVI2A	36	39	0.0568194	32	38	0.0396396
CTD-2370N5.3	36	39	0.0568194	32	38	0.0396396
FCER1A	26	27	0.0573994	0	1	0.674663
TMCO5A	15	16	0.0574094	14	16	0.0504695
EFCAB5	32	38	0.0574894	29	38	0.0395196
SCUBE2	26	27	0.0575294	25	26	0.0193998
RNF170	14	12	0.0576694	11	12	0.105769
NSUN6	14	12	0.057682	11	12	0.104288
SERPINA12	9	7	0.0578794	8	7	0.0536995
C7orf26	14	12	0.0578894	12	12	0.0670493
TOM1L1	14	12	0.0581294	11	12	0.104889
DIEXF	14	12	0.0585994	13	12	0.0431796
KDM6B	20	19	0.0587794	15	19	0.134119
ADGB	53	65	0.0592194	47	64	0.0482495
TIMM50	18	17	0.0592394	16	17	0.0555694
UPK1A	23	22	0.0600194	21	22	0.0441396
PLOD2	22	22	0.0601394	18	21	0.0722693
FHOD3	55	69	0.0601394	29	47	0.276437
HRG	22	22	0.0601594	18	21	0.0752893
EPB41L1	22	22	0.0602994	19	22	0.0666393
SERPINB3	18	17	0.0605173	12	17	0.235427
PCDHB15	33	41	0.0605694	29	41	0.0563894
ZNF512B	22	22	0.0607094	19	22	0.0669293
ZNF331	26	27	0.0608794	22	27	0.0743093
MEGF8	18	17	0.0608894	16	17	0.0563094
ALLC	37	43	0.0611166	29	43	0.138756
DNAJB12	25	27	0.0611194	18	27	0.190458
TRIM38	31	36	0.0612494	27	36	0.0718693
PYGL	38	42	0.0612794	29	42	0.165528
DIAPH1	13	11	0.06129	12	11	0.0473913
TTC3	32	35	0.0614394	26	35	0.104399
DCD	32	34	0.0615294	7	9	0.304707
MRPS24	13	11	0.0615346	12	11	0.0470606
C10orf120	13	11	0.061594	13	11	0.0286413
HSD17B14	13	11	0.0618994	11	11	0.0753092
CEP55	13	11	0.0619294	11	11	0.0763892
ZC3H12A	13	11	0.0620294	10	11	0.119409
FN3KRP	13	11	0.0621094	9	11	0.177728
PHF20	21	22	0.0622094	19	22	0.0495995
RIN3	38	41	0.0633794	34	41	0.0512395
MTMR11	31	34	0.0635094	28	34	0.0469195
OR2T6	9	9	0.0636194	8	8	0.0392496
AIMP1	28	30	0.0636594	22	30	0.134499
APBB2	17	16	0.0637594	16	16	0.0420596
PARM1	21	21	0.0640494	20	21	0.0354997
ZNF200	28	30	0.0640594	25	30	0.0534695
UNC13C	72	87	0.0643394	58	86	0.152999
ANKZF1	56	68	0.0643694	51	68	0.0528795
TAAR9	21	21	0.064386	17	21	0.106111
UBQLN1	21	21	0.0644394	15	21	0.199968
PUS1	17	16	0.0646694	13	16	0.136029
MFSD7	13	12	0.0647353	13	12	0.0302113
SPAG1	17	16	0.0648293	13	16	0.136209
MLTK	14	11	0.0649494	11	11	0.113059
SIPA1L3	17	16	0.0649794	13	16	0.136869
PSMD6	12	10	0.0650693	8	10	0.203948
VSTM4	17	16	0.0652593	14	16	0.0934991
MTMR12	33	38	0.0653094	24	38	0.216388
CADPS2	37	41	0.0653394	33	41	0.0541295
NELL2	18	16	0.0654094	14	16	0.130189
MOV10L1	37	41	0.0654293	30	40	0.102559
OR9A4	12	10	0.0655093	10	10	0.0864991
PCDHGC4	34	37	0.0656193	28	37	0.105189
AKR1C3	17	16	0.0657693	15	16	0.0640794
PPP1R15A	17	16	0.0657993	15	16	0.0622094
GNB3	7	5	0.0658193	6	5	0.098119
C10orf118	36	42	0.0658393	32	42	0.0531495
THAP4	12	10	0.0659493	11	10	0.0532695
ASZ1	17	16	0.0663793	16	16	0.0416696
PLA2G3	31	33	0.0668593	26	33	0.0920191
AMPH	28	29	0.0669593	26	29	0.0408996
MRPS9	36	41	0.0671593	33	41	0.0414396
EXOC1	27	29	0.0672093	22	29	0.113309
TAF6	27	29	0.0676293	23	29	0.0824192
POLR1A	21	20	0.0678893	18	20	0.0806892
TRIM10	30	33	0.0687593	26	33	0.0647593
TMPRSS7	46	56	0.0688793	37	56	0.132939
USP10	11	9	0.0689993	7	9	0.234248
ZNF804A	38	45	0.0691493	31	45	0.115479
GJB5	11	9	0.0692693	8	9	0.156388
BEST2	12	11	0.0693493	12	11	0.0339806
OR4C13	16	15	0.0695093	13	14	0.0822192
MIS18BP1	56	69	0.0695293	49	69	0.0627694
OR8D4	10	10	0.0695906	9	10	0.0746053
NCOA2	26	31	0.0696293	25	31	0.0299997
WDPCP	30	33	0.0696493	8	8	0.112039
EXOC8	20	20	0.0696893	16	20	0.118759
OR10Z1	12	11	0.0697493	11	11	0.0770492
MEGF11	13	10	0.0697933	12	10	0.054738
LRMP	11	9	0.0698893	11	9	0.0354597
HMGB4	11	9	0.0699393	9	8	0.0691293
WDR64	11	9	0.0699793	11	9	0.0356996
DNMT3B	11	9	0.0700493	10	9	0.0604494
GALT	11	9	0.0702293	9	9	0.097109
RP11-12J10.3	11	9	0.0706293	10	9	0.0595294
ACTL6A	5	3	0.0706893	4	3	0.0900691
PVRIG	11	9	0.0707193	9	9	0.098919
MUC16	270	415	0.0707693	223	414	0.132749
WDR33	12	11	0.0710593	11	11	0.0555894
TNFRSF13B	23	24	0.0713493	19	24	0.104039
ENDOD1	11	9	0.0715693	9	9	0.098389
TREH	51	58	0.0720293	22	36	0.386626
ENPEP	40	47	0.0721093	36	46	0.0447596
FAM209B	2	0	0.0725293	2	0	0.0619294
SNX22	2	0	0.0725293	1	0	0.175038
PMS2	12	12	0.0726393	6	11	0.480105
CAMTA2	26	28	0.0726579	21	28	0.12488
ANKRD42	26	28	0.0726593	21	28	0.125239
IL6	2	0	0.0728893	2	0	0.0619794
ATP6V0D1	2	0	0.0728993	2	0	0.0611294
G3BP2	2	0	0.0729293	2	0	0.0618194
MSGN1	2	0	0.0730693	2	0	0.0603794
DTX1	2	0	0.0732093	2	0	0.0601994
NDFIP1	2	0	0.0732093	1	0	0.174518
TMCO2	2	0	0.0732793	1	0	0.173918
BEAN1	2	0	0.0732893	1	0	0.175798
SMDT1	2	0	0.0732993	2	0	0.0610094
BRF2	4	2	0.0733086	2	2	0.281109
TLK2	2	0	0.0733393	2	0	0.0604594
DFFA	19	19	0.0733493	14	19	0.184528
CXCL3	2	0	0.0733593	2	0	0.0604194
ADIG	2	0	0.0733793	2	0	0.0607294
FTL	2	0	0.0733793	2	0	0.0607694
MFSD4	2	0	0.0733893	2	0	0.0612894
ORM2	4	2	0.0734193	3	2	0.103599
TMEM256	2	0	0.0734293	2	0	0.0618394
PM20D2	2	0	0.0734693	2	0	0.0610794
GPR153	2	0	0.0734793	2	0	0.0617694
CD7	2	0	0.0734993	1	0	0.175888
AKT1S1	2	0	0.0735093	2	0	0.0608694
C1QTNF9	2	0	0.0735093	2	0	0.0616294
POLE3	2	0	0.0735293	1	0	0.175228
RPS20	2	0	0.0735393	2	0	0.0603394
OXTR	2	0	0.0735693	2	0	0.0617694
SEC11A	2	0	0.0735993	1	0	0.174288
IL21	2	0	0.0735993	2	0	0.0617594
C14orf2	2	0	0.0735993	2	0	0.0618494
C1QC	2	0	0.0736193	2	0	0.0618294
METRN	2	0	0.0736193	1	0	0.174068
PDK2	2	0	0.0736293	2	0	0.0601094
N6AMT1	3	1	0.0736393	3	1	0.0574094
DR1	2	0	0.0736493	2	0	0.0610494
FOSB	2	0	0.0736593	2	0	0.0614294
CCDC51	2	0	0.0736593	1	0	0.174788
HNRNPK	2	0	0.0736693	2	0	0.0604894
COLEC11	2	0	0.0736693	2	0	0.0605894
KLK11	2	0	0.0736693	2	0	0.0619894
PSMA2	2	0	0.0736693	0	0	-
NCK2	2	0	0.0736793	2	0	0.0616194
CEND1	2	0	0.0736993	2	0	0.0616694
HMGA2	2	0	0.0737193	2	0	0.0604594
NUP155	10	8	0.0737193	9	8	0.0670193
COX14	2	0	0.0737193	0	0	-
VAMP1	2	0	0.0737393	1	0	0.174638
TRAPPC10	15	14	0.0737493	13	14	0.0818392
MAT1A	2	0	0.0737593	2	0	0.0610594
VWA1	2	0	0.0737693	2	0	0.0617194
RHBDL1	2	0	0.0737693	2	0	0.0618994
MYCL	2	0	0.0737793	2	0	0.0625294
C10orf99	2	0	0.0737893	2	0	0.0609494
RP11-23J9.4	2	0	0.0738093	1	0	0.174788
PSMD7	2	0	0.0738393	2	0	0.0615194
DHRS12	2	0	0.0738393	1	0	0.174888
CTLA4	2	0	0.0738593	2	0	0.0613194
GAL3ST1	2	0	0.0738993	2	0	0.0613194
EPS8L1	2	0	0.0739093	1	0	0.176048
KIR2DS4	2	0	0.0739093	2	0	0.0618894
HOPX	2	0	0.0739393	2	0	0.0606494
RAB6B	2	0	0.0739493	1	0	0.174448
GBX2	2	0	0.0739593	2	0	0.0613394
SPHAR	2	0	0.0739593	2	0	0.0608094
CD200R1L	3	1	0.0739793	1	1	0.353436
TFCP2	2	0	0.0739793	2	0	0.0615194
VKORC1	2	0	0.0739793	1	0	0.175198
SHOX2	2	0	0.0739793	0	0	-
PPP4C	2	0	0.0739893	2	0	0.0610794
HOXB9	2	0	0.0739993	2	0	0.0607794
MRI1	10	8	0.0739993	4	8	0.534925
TRIM58	2	0	0.0740093	2	0	0.0600694
RP11-45M22.4	2	0	0.0740093	2	0	0.0602794
STARD3NL	2	0	0.0740193	2	0	0.0609394
INSIG1	2	0	0.0740193	2	0	0.0611094
DHRS4	2	0	0.0740293	2	0	0.0610994
RFPL3	2	0	0.0740393	2	0	0.0603594
JOSD1	2	0	0.0740493	2	0	0.0615994
LEUTX	2	0	0.0740493	2	0	0.0616294
MANBAL	2	0	0.0740593	2	0	0.0619194
GFPT1	2	0	0.0740693	1	0	0.173988
TMEM219	2	0	0.0740793	2	0	0.0607694
SRP19	2	0	0.0740893	1	0	0.175388
HCG27	2	0	0.0741093	2	0	0.0611194
NLRC4	15	14	0.0741093	14	14	0.0525895
CTD-3099C6.5	2	0	0.0741093	2	0	0.0610094
LTC4S	2	0	0.0741193	2	0	0.0608094
ONECUT1	2	0	0.0741193	2	0	0.0618994
CYS1	2	0	0.0741193	2	0	0.0610994
RBP5	2	0	0.0741293	2	0	0.0612494
TTC9C	2	0	0.0741293	2	0	0.0604894
ASPHD1	2	0	0.0741293	2	0	0.0620194
PTHLH	2	0	0.0741393	2	0	0.0611394
PCNA	2	0	0.0741493	2	0	0.0609294
PPP5C	2	0	0.0741493	2	0	0.0609694
PCDHB13	15	14	0.0741593	13	14	0.0802192
MPST	2	0	0.0741593	2	0	0.0611994
CACYBP	2	0	0.0741593	2	0	0.0623894
SNX24	2	0	0.0741793	2	0	0.0604694
NKG2-E	2	0	0.0742193	2	0	0.0607594
RP11-729L2.2	2	0	0.0742193	2	0	0.0613994
CABP4	2	0	0.0742293	2	0	0.0611394
CD40	2	0	0.0742693	2	0	0.0607694
NTN3	2	0	0.0742893	2	0	0.0613794
TRADD	2	0	0.0742893	1	0	0.175228
ASB16	2	0	0.0742993	2	0	0.0607994
RAB21	2	0	0.0743093	2	0	0.0614394
UBE2G2	2	0	0.0743093	1	0	0.174818
ZNF354A	10	8	0.0743293	7	8	0.180278
LSM1	2	0	0.0743393	2	0	0.0609694
COMMD5	2	0	0.0743493	2	0	0.0608394
SOSTDC1	2	0	0.0743493	2	0	0.0618494
HTR3A	19	19	0.0743593	17	19	0.0652193
FKBP9	19	21	0.0743793	1	1	0.350457
SNRPC	2	0	0.0743993	1	0	0.173268
ANKRD18DP	2	0	0.0744293	2	0	0.0618794
C9orf24	2	0	0.0744393	2	0	0.0622994
LGI1	2	0	0.0744493	2	0	0.0617794
LASP1	2	0	0.0744593	1	0	0.175348
ETNK2	2	0	0.0745092	2	0	0.0604694
DAGLA	2	0	0.0745092	2	0	0.0619594
ZYG11B	2	0	0.0745192	2	0	0.0600894
RAVER2	10	8	0.0745293	8	8	0.109389
DYNLRB2	2	0	0.0745492	2	0	0.0610194
TTC38	22	25	0.0745592	18	25	0.104779
DCAF12	2	0	0.0745693	0	0	-
EBLN2	10	8	0.0745693	9	8	0.0685393
SPRR1A	2	0	0.0745693	2	0	0.0607994
CCDC3	3	1	0.0745892	3	1	0.0562394
IL36G	2	0	0.0746093	1	0	0.174338
PSMB6	2	0	0.0746393	2	0	0.0617094
TDO2	15	14	0.0746493	14	14	0.0521895
CLTA	2	0	0.0746592	2	0	0.0612194
SPRR4	2	0	0.0746592	2	0	0.0606594
C15orf38	2	0	0.0746693	2	0	0.0608494
MYADML2	2	0	0.0746693	2	0	0.0615994
MXD3	2	0	0.0746992	2	0	0.0617394
ATP8A2	11	10	0.0746992	10	10	0.0614294
NR2C2AP	2	0	0.0747093	2	0	0.0618394
C1orf53	2	0	0.0747093	1	0	0.175428
CPLX2	2	0	0.0747392	2	0	0.0606694
AGRP	2	0	0.0747692	1	0	0.174658
NT5C	2	0	0.0748593	2	0	0.0612194
DENND5A	10	8	0.0748593	10	8	0.0396096
MFSD1	15	14	0.0748692	13	14	0.0813592
RMND5B	19	19	0.0748906	18	19	0.04413
MRPL44	15	14	0.0748993	15	14	0.0326097
ENTPD2	3	1	0.0749092	3	1	0.0566994
CDK9	2	0	0.0749092	2	0	0.0609394
AZU1	2	0	0.0749092	2	0	0.0609694
C17orf97	2	0	0.0749293	2	0	0.0610294
CREBRF	10	8	0.0749392	8	8	0.112739
C1orf180	2	0	0.0749892	2	0	0.0613394
FANCM	55	67	0.0750979	51	67	0.0344373
EIF3E	2	0	0.0751493	1	0	0.175048
ELN	10	8	0.0751892	9	8	0.0671093
TCP11L1	10	8	0.0752992	9	8	0.0679493
LYG2	10	8	0.0753392	6	8	0.270347
ZNF589	10	8	0.0753593	9	8	0.0671293
SLCO6A1	15	15	0.0753792	14	15	0.0524895
VILL	15	14	0.0754593	15	14	0.0328997
EZR	10	8	0.0755892	8	8	0.111589
GRAMD2	15	14	0.0757592	12	14	0.121269
GARS	19	19	0.0757692	17	19	0.0647394
TMEM132A	15	14	0.0757992	15	14	0.0330497
MTOR	32	35	0.0758092	27	35	0.097639
ANXA1	10	8	0.0758392	7	8	0.177938
NIPAL4	10	8	0.0759292	9	8	0.0691393
AGK	15	14	0.0759892	13	14	0.0798492
SEMA6A	48	56	0.0759892	43	56	0.0556694
CD207	15	15	0.0761492	12	15	0.116089
MGP	22	23	0.0761792	19	23	0.0850192
ZNF70	15	15	0.0762192	12	15	0.153019
BLM	49	61	0.0762392	40	61	0.134479
PTAR1	22	23	0.0765092	18	23	0.117419
CDH26	33	40	0.0769492	27	40	0.115579
LCN12	22	23	0.0770092	2	4	0.516435
ABHD14A-ACY1	28	32	0.0770292	23	32	0.136989
FOXRED1	22	23	0.0771426	17	23	0.160753
MRPL30	22	23	0.0772092	1	1	0.348896
ABCA6	39	47	0.0773092	35	47	0.0560894
PTPLAD2	28	31	0.0773292	21	31	0.206418
RIMS2	39	46	0.0776292	35	45	0.0497695
OPN1SW	9	7	0.0779692	7	7	0.127929
CECR2	38	47	0.0780392	32	47	0.097719
MPP7	9	7	0.0781292	9	7	0.0448996
TMEM161B	25	27	0.0785092	20	27	0.139589
PCYOX1L	36	42	0.0786392	11	20	0.468935
AGBL2	9	7	0.0788092	7	7	0.127879
GNB4	9	7	0.0788892	9	7	0.0452796
JKAMP	9	7	0.0790392	9	7	0.0438296
TPO	19	21	0.0790992	17	21	0.0608194
TRNT1	9	7	0.079172	9	7	0.0443913
KIF18A	9	7	0.0791893	7	7	0.128737
SLC26A6	21	25	0.0792792	17	25	0.108709
PTPN6	9	7	0.0794292	9	7	0.0434296
TRIM23	9	7	0.0796192	8	7	0.0761892
GOLGA3	41	50	0.0797992	30	49	0.238778
MURC	9	7	0.0798692	8	7	0.0763092
SCRN1	14	13	0.0800192	10	13	0.199178
FABP4	9	7	0.0801192	8	7	0.0783192
ERGIC1	9	7	0.0801592	9	7	0.0448195
VEZT	21	24	0.0801992	18	24	0.0856591
INPP1	9	7	0.0802192	8	7	0.0784292
SETD7	18	18	0.0802892	15	18	0.107919
ALOX5	9	7	0.0803392	7	7	0.127939
FGD5	56	70	0.0803792	44	70	0.202608
CDH22	14	13	0.0804392	13	13	0.0582394
SETDB1	18	18	0.0805092	18	18	0.0327597
IQCA1	52	67	0.0805992	46	66	0.0569694
PLEKHB2	9	7	0.0806092	7	7	0.128309
KIF5B	9	7	0.0806892	8	7	0.0775492
CCDC18	18	19	0.0807692	14	19	0.142329
LHX1	9	7	0.0808092	7	7	0.130239
RRM1	14	13	0.0808266	13	13	0.0591446
STAG3	14	13	0.0808692	11	13	0.136869
ZNF648	14	13	0.0811592	12	13	0.0921391
FPGS	14	13	0.0811992	14	12	0.0257397
ABHD12B	18	18	0.0813792	15	18	0.107159
INPPL1	14	13	0.0814992	11	13	0.136989
TMCO4	36	42	0.0816392	30	42	0.116229
SLC25A31	14	13	0.0816492	11	13	0.137499
SND1	14	13	0.0818392	13	13	0.0586794
NRD1	39	45	0.0819692	30	45	0.204148
ANKEF1	22	22	0.0821392	22	22	0.0302497
EPB41L3	29	38	0.0821992	25	38	0.0761892
ZSCAN20	30	35	0.0822792	27	35	0.0786092
MIOX	15	13	0.0823392	13	13	0.0884091
CAMSAP1	51	63	0.0825292	24	39	0.300067
MDC1	69	86	0.0825292	50	85	0.359116
ZNF716	20	19	0.0826192	17	19	0.0837192
MGAT4C	15	13	0.0828192	15	13	0.0373396
GIT2	8	6	0.0828292	8	6	0.0488395
CD2AP	21	22	0.0828492	17	22	0.131509
KCNH7	27	31	0.0828492	7	5	0.0547094
SCMH1	21	22	0.0828792	18	22	0.095959
GALNT10	8	6	0.0829792	6	6	0.148378
TXNDC5	8	6	0.0833892	8	6	0.0494295
RAET1G	33	38	0.0834092	27	38	0.133109
CNN2	8	6	0.0834992	7	6	0.0873291
FIBP	8	6	0.0835592	8	6	0.0495495
SETD1A	8	6	0.0835692	8	6	0.0489895
ELMOD1	8	6	0.0835992	8	6	0.0484995
ANKK1	38	45	0.0836992	31	45	0.129699
RHAG	8	6	0.0837392	7	6	0.0869291
ITPR1	38	45	0.0837692	31	45	0.135589
TMED3	8	6	0.0837792	7	6	0.0876791
KIAA1279	8	6	0.0838092	8	6	0.0484295
TLR2	30	34	0.0839892	24	33	0.128769
KRT82	48	59	0.0840392	45	59	0.0368996
MRPL15	8	6	0.0841146	7	6	0.0869266
TRIM2	8	6	0.0841192	5	6	0.238328
AP3D1	8	6	0.0841892	7	6	0.0877291
SART1	8	6	0.0841992	8	6	0.0487295
ALPL	5	4	0.0842292	5	4	0.0537395
SLC6A12	8	6	0.0842992	5	6	0.239888
ATL2	8	6	0.0844692	6	6	0.146559
HPX	15	16	0.0844899	13	16	0.0775586
CCDC157	8	6	0.0845391	7	6	0.0872791
NLRP10	8	6	0.0846592	8	6	0.0499095
ZNF10	8	6	0.0847191	5	6	0.238028
ALG6	8	6	0.0847491	7	6	0.0873891
MS4A2	8	6	0.0847891	8	6	0.0488195
APP	8	6	0.0847891	7	6	0.0874691
OR2B2	8	6	0.0848692	5	6	0.239008
WDR11	24	26	0.0850092	19	26	0.154909
FAM171B	17	17	0.0852391	15	17	0.0845092
SOX6	8	6	0.0852791	7	6	0.0874091
OR4D10	9	8	0.0853392	7	8	0.126279
SMURF1	8	6	0.0854591	8	6	0.0489995
ICA1	8	6	0.0854691	8	6	0.0487995
TRIM55	17	17	0.0856691	15	17	0.0822692
IFI44	35	41	0.0856791	31	41	0.0744393
MEIOB	17	17	0.0861491	14	17	0.123719
ZNF562	17	17	0.0864391	17	17	0.0366596
AEBP1	30	33	0.0864991	25	33	0.117979
RAB23	27	29	0.0865291	22	29	0.138719
PRSS1	5	2	0.0866091	5	2	0.0630494
ABCB9	7	5	0.0866191	7	5	0.0550795
CALCRL	13	12	0.0866891	13	12	0.0427896
CSTF2T	13	12	0.0867791	10	12	0.158968
UBQLNL	44	56	0.0868033	40	56	0.0537193
ACTRT2	13	12	0.0869091	12	12	0.0666893
C1orf158	17	17	0.0870391	16	17	0.0550095
NLRC3	23	26	0.0870491	20	26	0.0880191
DNAJC10	46	59	0.0875391	22	33	0.172948
PKD1L2	13	12	0.0875391	9	12	0.224888
OR2AG1	14	14	0.0875991	11	14	0.128539
NR2C2	7	5	0.0876391	6	5	0.097739
COL1A2	29	34	0.0877291	26	34	0.0690093
SLC10A1	7	5	0.0877691	6	5	0.098909
FXYD2	7	5	0.0877691	7	5	0.0533795
MRPS15	29	34	0.0878891	28	34	0.0370496
MAN1A1	7	5	0.0879291	5	5	0.172808
OR2D2	21	21	0.0880091	11	21	0.566644
CHAF1A	7	5	0.0880191	7	5	0.0542295
UBXN2A	7	5	0.0880691	7	5	0.0542295
SSMEM1	7	5	0.0880791	6	5	0.097769
ZNF768	7	5	0.0881291	7	5	0.0556394
NCAPG	17	17	0.0881791	16	17	0.0558294
SIPA1	7	5	0.0882991	7	5	0.0534995
OR4C11	4	3	0.0883391	3	3	0.108279
IL6ST	32	37	0.0883491	31	37	0.0349496
PLCL2	7	5	0.0883591	7	5	0.0542995
TRAPPC6B	7	5	0.0884491	6	5	0.096409
CYP7B1	7	5	0.0884991	7	5	0.0549094
PLAUR	7	5	0.0885333	5	5	0.171013
NUCB1	7	5	0.0886391	6	5	0.099439
LMNB2	7	5	0.0886991	7	5	0.0549294
MS4A4A	7	5	0.0887191	6	5	0.097809
IL7	7	5	0.0887191	6	5	0.099499
FAM177B	7	5	0.0887666	7	5	0.0546713
CYP4X1	7	5	0.0887791	6	5	0.098399
HMGXB4	7	5	0.0887791	7	5	0.0536595
CERCAM	14	17	0.0888091	14	17	0.0418296
SLC6A4	7	5	0.0888391	4	5	0.279987
TUFT1	7	5	0.0889491	7	5	0.0543195
TCTN1	20	22	0.0889691	18	22	0.0731593
TMEM81	7	5	0.0890391	4	5	0.281867
ELK3	7	5	0.0891091	4	5	0.279137
UGT2B11	7	5	0.0891291	7	5	0.0558894
DDX23	7	5	0.0892191	6	5	0.099179
SDK1	50	61	0.0892391	40	61	0.185078
GZMA	7	5	0.0893091	4	5	0.280107
RHBDF1	7	5	0.0893791	7	5	0.0555194
CTTN	20	21	0.0896091	19	21	0.0523695
SMG8	29	33	0.0896391	23	33	0.169918
L3HYPDH	7	5	0.0896991	6	5	0.098549
PCSK5	7	5	0.0897191	7	5	0.0543095
RGS1	3	1	0.0898691	3	1	0.0695593
CCDC65	35	40	0.0899291	31	40	0.0780992
ZCCHC11	23	26	0.0899991	19	25	0.099529
GABRP	23	25	0.0901691	20	25	0.0927691
IGLV5-52	7	5	0.0902691	5	5	0.169188
KCNC2	3	1	0.0902991	3	1	0.0695293
CNTN3	37	44	0.0903791	32	44	0.0899191
FCGBP	35	39	0.0904091	29	39	0.183828
WIPI2	3	1	0.0904091	3	1	0.0709793
BICC1	23	25	0.0904191	17	25	0.227518
TMEM2	20	21	0.0904591	17	21	0.106519
CRHBP	3	1	0.0905191	2	1	0.162368
RP11-712L6.5	3	1	0.0905191	2	1	0.162278
TMEM134	3	1	0.0905691	3	1	0.0711293
SEC62	3	1	0.0905691	3	1	0.0710093
CD200R1	3	1	0.0906091	2	1	0.161658
TMEM63A	29	33	0.0906691	28	33	0.0383296
RAB12	3	1	0.0906891	3	1	0.0711893
C6orf141	3	1	0.0907191	3	1	0.0702693
VMO1	3	1	0.0907491	1	1	0.350316
TMEM225	3	1	0.0908091	3	1	0.0706093
KDSR	3	1	0.0908291	3	1	0.0716593
APOC1	3	1	0.0908591	3	1	0.0700393
DCBLD2	11	11	0.0909191	10	11	0.0925791
CCDC17	3	1	0.0909391	2	1	0.161788
CAPN1	32	36	0.0910073	28	36	0.0891619
CD80	3	1	0.0910491	2	1	0.162598
CIAPIN1	3	1	0.0910591	1	1	0.350457
CCT2	6	4	0.0910791	6	4	0.0600494
SLAMF6	3	1	0.0910791	3	1	0.0700993
RELL1	6	4	0.0911391	5	4	0.113229
ACYP2	3	1	0.0912091	1	1	0.348836
APOLD1	3	1	0.0912291	3	1	0.0710693
TRIP13	3	1	0.0912291	3	1	0.0691493
RUNDC3B	3	1	0.0912591	3	1	0.0703993
IGFBP2	3	1	0.0912691	3	1	0.0703993
C9orf41	3	1	0.0912691	3	1	0.0703093
DNASE2	3	1	0.0912691	3	1	0.0688293
HMCES	3	1	0.0913091	3	1	0.0702793
KCTD17	3	1	0.0913091	2	1	0.162428
THPO	3	1	0.0913191	2	1	0.162478
DUSP28	3	1	0.0913291	3	1	0.0701093
HIST1H2BG	3	1	0.0913291	2	1	0.161648
CCDC6	3	1	0.0913391	3	1	0.0708593
SAMD15	31	37	0.0914091	25	37	0.150878
S100A5	3	1	0.0914091	3	1	0.0717393
SCN3B	3	1	0.0914291	3	1	0.0708193
SWI5	3	1	0.0914291	2	1	0.162368
ALG5	3	1	0.0914391	3	1	0.0696493
OS9	6	4	0.0915191	5	4	0.112679
GJD2	3	1	0.0915391	3	1	0.0710793
SMIM19	3	1	0.0915391	2	1	0.163178
NR3C1	3	1	0.0915791	3	1	0.0703793
ABR	3	1	0.0915891	3	1	0.0701193
RAB1A	3	1	0.0915891	3	1	0.0703293
HMSD	3	1	0.0915991	2	1	0.162478
CKM	3	1	0.0916391	2	1	0.160788
SLC16A10	3	1	0.0916491	2	1	0.161138
DUSP1	3	1	0.0916491	3	1	0.0697793
DNAJC8	3	1	0.0916591	3	1	0.0705793
SYT6	6	4	0.0917091	5	4	0.112049
VWA9	3	1	0.0917491	3	1	0.0699593
WDR20	3	1	0.0917591	3	1	0.0708993
BRD4	3	1	0.0917591	3	1	0.0697993
OR2T12	3	1	0.0917691	3	1	0.0702393
AC012215.1	3	1	0.0917893	2	1	0.161976
SLC24A1	31	37	0.0917993	26	37	0.117209
BOK	9	6	0.0918191	7	6	0.144199
METTL12	3	1	0.0918266	2	1	0.161908
OR13C5	3	1	0.0918291	3	1	0.0697793
KCNT1	6	4	0.0918291	3	4	0.333987
CKB	3	1	0.0918391	1	1	0.349077
LGI4	3	1	0.0918591	3	1	0.0715893
CTD-3138B18.4	6	4	0.0918791	6	4	0.0600394
CORO6	3	1	0.0918791	3	1	0.0714293
CTDSP2	3	1	0.0919191	2	1	0.162228
TNFSF15	3	1	0.0919391	3	1	0.0701893
LYPD4	3	1	0.0919791	3	1	0.0702493
COX19	3	1	0.0919891	3	1	0.0696593
OR3A3	3	1	0.0919891	3	1	0.0707093
VPS37C	3	1	0.0919891	3	1	0.0706993
HSBP1L1	3	1	0.0919991	3	1	0.0703093
ACAD8	3	1	0.0919991	2	1	0.163528
AP1S1	3	1	0.0920153	3	1	0.070358
NNMT	3	1	0.0920191	3	1	0.0702993
PRMT2	3	1	0.0920391	3	1	0.0695893
OR1D2	6	4	0.0920391	5	4	0.112759
FER1L4	3	1	0.0920591	3	1	0.0709293
TMEM185B	6	4	0.0920691	5	4	0.111559
ZBTB34	3	1	0.0920691	3	1	0.0709793
CCT3	3	1	0.0920891	3	1	0.0698993
HSF2BP	6	4	0.0921191	6	4	0.0603694
AP2B1	3	1	0.0921491	3	1	0.0706493
AC069368.3	3	1	0.0921591	2	1	0.162228
CDC42EP1	3	1	0.0921691	3	1	0.0711793
CACNA2D1	41	51	0.0921691	39	51	0.0366496
B9D1	6	4	0.0921891	5	4	0.112079
CLCC1	12	11	0.0921991	9	11	0.178088
TIFAB	3	1	0.0922591	3	1	0.0705293
DAP	6	4	0.0922591	5	4	0.111169
RGS4	6	4	0.0922691	4	4	0.201548
TMIGD2	3	1	0.0922891	2	1	0.162918
CLEC4F	19	22	0.0922891	15	22	0.144619
SHOC2	3	1	0.0922891	3	1	0.0710993
OASL	3	1	0.0922891	2	1	0.163578
CYB5R3	3	1	0.0923191	3	1	0.0715493
CLIP3	3	1	0.0923291	2	1	0.163508
CCNB1IP1	3	1	0.0923291	2	1	0.161888
PLIN1	3	1	0.0923991	3	1	0.0701693
SIK1	3	1	0.0924091	3	1	0.0703393
FUT6	6	4	0.0924291	5	4	0.111279
BTBD10	3	1	0.0924291	2	1	0.162588
PPP3CB	3	1	0.0924591	2	1	0.162308
CTGF	3	1	0.0924591	3	1	0.0714593
HSPA14	3	1	0.0925091	2	1	0.164308
PGLS	3	1	0.0925191	1	1	0.348596
NGRN	3	1	0.0925191	2	1	0.161828
OGFOD2	3	1	0.0925291	3	1	0.0703893
PRR25	3	1	0.0925291	3	1	0.0686193
BTBD3	16	16	0.0925491	14	16	0.0926891
WIF1	3	1	0.0925791	3	1	0.0705993
DAPK3	3	1	0.0925991	3	1	0.0702793
YIF1A	3	1	0.0926191	3	1	0.0709493
GUCD1	3	1	0.0926291	2	1	0.163848
SEC14L1	12	11	0.0926391	11	11	0.0769092
KCNK1	6	4	0.0926391	5	4	0.113959
CACNB3	3	1	0.0926591	3	1	0.0702993
TMEM100	6	4	0.0926691	5	4	0.110039
CELSR1	47	57	0.0926991	22	33	0.250607
GPR149	6	4	0.0927691	6	4	0.0599394
GM2A	3	1	0.0927891	3	1	0.0718993
LPCAT3	8	7	0.0927891	6	7	0.145479
FAM69C	6	4	0.0927966	5	4	0.11205
IFNLR1	3	1	0.0928491	3	1	0.0705093
TADA2A	6	4	0.0928791	5	3	0.0646493
MSANTD3	12	11	0.0928791	11	11	0.0763292
THBS2	6	4	0.0929991	6	4	0.0590394
FUT8	6	4	0.0929991	6	4	0.0604694
OPLAH	12	11	0.0930491	9	11	0.176128
HK2	16	16	0.0930591	14	16	0.0944491
VTI1A	6	4	0.0930991	6	4	0.0607994
OR10P1	6	4	0.0931091	5	4	0.111449
C8orf76	6	4	0.0931091	6	4	0.0598894
PSMB7	3	1	0.0931091	3	1	0.0706993
CYP2A6	6	4	0.0931291	5	4	0.112619
NUP50	3	1	0.0931291	3	1	0.0714493
NUDCD3	3	1	0.0931691	2	1	0.161858
GSTA3	6	4	0.0932191	6	4	0.0593394
CYTIP	12	11	0.0932391	12	11	0.0471795
GALNT9	3	1	0.0932491	3	1	0.0709493
ZNF410	3	1	0.0933391	3	1	0.0701693
ZNF184	12	11	0.0933491	12	11	0.0474195
SHISA5	3	1	0.0933891	3	1	0.0703593
PDE1B	6	4	0.0934491	5	4	0.112919
POLR3F	6	4	0.0935091	6	4	0.0596894
TMEM105	6	4	0.0935091	6	4	0.0597994
OR5AK2	6	4	0.0935491	4	4	0.201218
RRN3	5	3	0.0935691	5	3	0.0656593
TMPRSS5	6	4	0.0936091	4	4	0.199388
PCYT2	25	29	0.0936391	3	6	0.526515
MED12L	20	20	0.0936391	19	20	0.0553095
E2F2	16	16	0.0937191	12	16	0.193558
GUF1	34	40	0.0937391	27	40	0.179308
PRKAG1	6	4	0.0937591	5	4	0.113489
B3GNT7	3	1	0.0937691	3	1	0.0706193
CRISP3	6	4	0.0938091	5	4	0.111869
COL9A1	39	47	0.0938853	35	47	0.07154
SNX4	6	4	0.0939291	6	4	0.0598194
HSDL1	6	4	0.0939791	5	4	0.111999
TLR3	16	16	0.0940591	12	15	0.157188
ZNF23	5	3	0.0940991	3	3	0.234518
SLITRK1	6	4	0.0941391	5	4	0.112999
ANXA2R	12	11	0.0941691	11	11	0.0766492
CYP1A2	12	11	0.0941991	9	11	0.178378
OR2M2	12	11	0.0942091	11	11	0.0771392
GJC3	6	4	0.0942891	4	4	0.200928
EDDM3A	25	29	0.0942991	21	29	0.116169
PREX1	41	50	0.0943891	36	50	0.0847592
BEST1	12	11	0.0945291	11	11	0.0753692
LAMP1	12	11	0.0945991	11	11	0.0762392
HEBP1	5	3	0.094649	5	3	0.0663993
FAM47E	31	36	0.094659	24	36	0.205688
ECD	16	16	0.0946691	13	16	0.136019
MS4A3	5	3	0.094719	5	3	0.0646493
MRPS27	12	11	0.094759	9	11	0.178118
KPNA6	4	2	0.094799	4	2	0.0702593
KCNJ13	5	3	0.0948191	5	3	0.0644594
PHF17	4	2	0.094829	3	2	0.143039
CPXM1	5	3	0.094869	5	3	0.0651194
RDX	16	16	0.094899	12	16	0.195458
ATP6V0A2	29	32	0.094969	26	32	0.0752292
OCLN	5	3	0.0949891	4	3	0.125729
DHX38	41	50	0.0949991	33	50	0.171538
NT5DC2	5	3	0.095049	4	3	0.127939
SNAP23	5	3	0.095089	3	3	0.234188
MGST3	4	2	0.0951291	4	2	0.0690893
RGS8	5	3	0.095149	4	3	0.127329
NUP43	5	3	0.0951691	4	3	0.125269
TRMT12	5	3	0.0951791	4	3	0.127379
GNRH2	5	3	0.0952091	3	3	0.232788
TACO1	4	2	0.095229	4	2	0.0697293
MRPS35	4	2	0.095259	3	2	0.144619
RPP30	5	3	0.095269	4	3	0.127349
PYCR2	5	3	0.0952891	4	3	0.127699
BMP6	5	3	0.095299	4	3	0.127229
CNDP1	5	3	0.0953191	4	3	0.127099
NDUFA6	5	3	0.0953653	5	3	0.0653093
NSFL1C	5	3	0.095369	4	3	0.126839
ABT1	4	2	0.0953891	3	2	0.145469
SLC30A4	5	3	0.0953891	5	3	0.0653193
TRUB2	25	29	0.0954191	23	29	0.0635994
CYB561A3	5	3	0.095439	4	3	0.128799
ISL1	4	2	0.095449	3	2	0.143079
H2AFJ	5	3	0.0954591	5	3	0.0640694
EMC4	4	2	0.095469	3	2	0.143909
SMIM14	5	3	0.095479	4	3	0.126369
PROCA1	5	3	0.0955026	4	3	0.127277
C4orf3	5	3	0.095569	5	3	0.0653993
ZNF582	5	3	0.0955839	3	3	0.234259
RAB40B	5	3	0.095589	5	3	0.0640994
KLRG1	4	2	0.095589	3	2	0.143449
TMEM138	4	2	0.095609	2	2	0.281837
DHRS1	4	2	0.095619	3	2	0.144049
FZD7	4	2	0.095629	3	2	0.144979
FNDC5	4	2	0.095669	4	2	0.0692793
CDK3	5	3	0.095679	4	3	0.126949
KCNA6	4	2	0.095719	4	2	0.0694293
DENND6B	4	2	0.095719	4	2	0.0693493
TFAM	5	3	0.095729	4	3	0.126349
PTGES3L	4	2	0.095749	3	2	0.143459
DDX1	5	3	0.095809	5	3	0.0660493
HLA-DRB5	5	3	0.095819	5	3	0.0653893
EFCAB8	4	2	0.095829	2	2	0.281187
CXCL1	5	3	0.095839	4	3	0.127909
ZNF770	13	13	0.095849	13	13	0.0472395
TIRAP	4	2	0.095869	4	2	0.0703193
DEFA5	4	2	0.095909	3	2	0.144349
NPSR1	4	2	0.095929	3	2	0.143999
SHD	4	2	0.095939	3	2	0.144909
C1orf198	4	2	0.095939	2	2	0.281177
ATF7	4	2	0.095959	4	2	0.0704193
RP11-793H13.10	4	2	0.095959	4	2	0.0704193
TNF	5	3	0.095959	3	3	0.233838
FUBP3	4	2	0.095969	3	2	0.144149
CALHM2	4	2	0.095979	3	2	0.144889
NOTUM	5	3	0.095979	4	3	0.128219
SCAI	4	2	0.095979	3	2	0.143519
BDH2	5	3	0.095999	5	3	0.0646694
TTLL1	5	3	0.096019	5	3	0.0653993
ZNF71	4	2	0.096029	4	2	0.0700993
PHPT1	5	3	0.096039	4	3	0.126349
CCDC70	5	3	0.096049	5	3	0.0648094
TIMP4	4	2	0.096079	3	2	0.144579
ZNF436	4	2	0.096079	4	2	0.0695493
ZNF282	5	3	0.096089	4	3	0.126599
RP11-87C12.2	5	3	0.096109	5	3	0.0647093
SYT2	4	2	0.096129	3	2	0.143569
RGS2	4	2	0.096149	4	2	0.0694493
PTPMT1	5	3	0.096149	5	3	0.0646994
MAT2B	4	2	0.096159	3	2	0.143849
CYP26A1	4	2	0.096159	3	2	0.143889
IL22	5	3	0.096159	5	3	0.0650693
GLYATL2	5	3	0.096179	4	3	0.129139
PRAP1	5	3	0.096219	5	3	0.0647593
DMP1	25	28	0.096219	22	28	0.0901691
FAM218A	5	3	0.096249	5	3	0.0655993
GCLM	4	2	0.096249	4	2	0.0697293
ZNF709	4	2	0.0962639	3	2	0.143934
ZNF709	4	2	0.0962639	3	2	0.143934
PECR	5	3	0.096269	4	3	0.125919
SCG2	5	3	0.096279	4	3	0.125059
AC019294.1	4	2	0.096309	4	2	0.0696493
HAS3	5	3	0.096309	4	3	0.126609
BFSP2	4	2	0.096309	3	2	0.144479
C12orf71	4	2	0.096319	3	2	0.144379
BCAT1	41	50	0.096319	34	50	0.142889
ANKRD1	4	2	0.096329	4	2	0.0702993
UBFD1	4	2	0.096339	4	2	0.0677693
EVPLL	5	3	0.096349	4	3	0.127939
UCP1	5	3	0.096349	5	3	0.0646093
SRCIN1	4	2	0.096349	4	2	0.0691293
KIF2A	4	2	0.096359	4	2	0.0685793
RTCA	25	28	0.096399	20	28	0.165808
PARVG	4	2	0.096399	3	2	0.144969
ASCC1	4	2	0.0963999	4	2	0.0697886
MYLPF	4	2	0.096409	4	2	0.0695993
PANK2	5	3	0.096419	5	3	0.0656293
ZNF260	4	2	0.096429	3	2	0.144179
DNAJB8	4	2	0.096439	3	2	0.143179
SLC5A5	4	2	0.096449	4	2	0.0693093
MARS2	5	3	0.096489	5	3	0.0654494
VAMP5	4	2	0.096489	2	2	0.282297
SRP14	4	2	0.096509	2	2	0.282557
TMCC1	4	2	0.096509	4	2	0.0695993
HSP90AA1	4	2	0.096509	3	2	0.144819
BLZF1	25	28	0.096519	23	28	0.0655293
SHPK	4	2	0.0965453	3	2	0.144483
TRPV1	4	2	0.0965453	3	2	0.144483
GOSR1	4	2	0.096569	4	2	0.0705593
APC2	4	2	0.096619	3	2	0.143999
KLHL10	4	2	0.096629	2	2	0.283007
RRAGC	4	2	0.096769	4	2	0.0693293
MEOX2	4	2	0.096789	4	2	0.0697893
CANT1	4	2	0.096799	3	2	0.143259
ELOVL2	4	2	0.096799	4	2	0.0677993
OR5W2	4	2	0.096859	3	2	0.144379
SHE	4	2	0.096879	4	2	0.0702393
HVCN1	4	2	0.096919	4	2	0.0700093
OR5AC2	5	3	0.096939	4	3	0.127539
RPLP0	4	2	0.097019	4	2	0.0688693
BMF	4	2	0.097029	3	2	0.144709
C14orf177	4	2	0.097119	4	2	0.0697693
OGN	4	2	0.097169	4	2	0.0691593
C16orf92	4	2	0.097189	3	2	0.142409
GATA4	4	2	0.097269	3	2	0.143769
ANAPC7	4	2	0.097309	3	2	0.145568
ELOVL7	5	3	0.097339	4	3	0.128789
MMP9	24	29	0.097349	22	29	0.0656093
KRT12	22	24	0.097399	20	24	0.0764492
MYBPHL	25	28	0.097399	19	28	0.215908
RAB18	4	2	0.097549	4	2	0.0682393
SLIRP	25	28	0.097619	22	28	0.0930791
AKAP5	25	28	0.097759	20	28	0.164348
MAN2A1	16	16	0.097899	13	16	0.134839
FAM96A	4	2	0.097909	3	2	0.145199
TMEM19	19	20	0.098169	17	20	0.0836992
ROBO1	33	39	0.098369	29	38	0.0781192
C7orf10	33	39	0.0984039	29	39	0.0895866
NBPF14	7	6	0.098909	4	6	0.365976
MAP3K19	57	78	0.098999	46	78	0.220138
SVOPL	38	46	0.099089	32	45	0.113649
KALRN	7	6	0.099099	5	6	0.241248
TRMT10A	11	10	0.099379	9	10	0.135469
RNF217	15	15	0.099379	13	15	0.105039
ZNF536	11	10	0.099529	11	10	0.0537295
SLC12A5	11	10	0.099769	9	10	0.135589
ASTE1	11	10	0.099779	10	10	0.0862791
CDK6	11	10	0.099839	10	10	0.0858991
PROB1	11	10	0.099859	11	10	0.0532295
CXCR2	15	15	0.099879	14	15	0.0705393
SAMD9	63	82	0.099899	53	82	0.135219
KRI1	15	16	0.100099	13	16	0.101079
SCYL1	25	28	0.100169	21	28	0.124619
ZNF780A	11	10	0.100339	10	10	0.0880691
TTF1	15	15	0.100369	11	15	0.219358
GNL2	15	15	0.100479	12	15	0.154758
B3GNT2	11	10	0.100489	9	10	0.136929
TPMT	15	15	0.100518	12	15	0.154917
HGSNAT	15	15	0.100669	13	15	0.108219
HIST1H1T	15	15	0.100699	12	15	0.155368
UVRAG	15	15	0.100719	14	15	0.0719293
NRXN2	15	15	0.100729	12	14	0.120069
ESR1	11	10	0.100929	10	10	0.0865091
DCP1B	11	10	0.101039	9	10	0.135469
CCDC147	30	35	0.101079	25	34	0.109499
PRCP	11	10	0.101139	10	10	0.0861291
PCDHA10	25	33	0.101189	21	33	0.125789
FAM162A	11	10	0.101219	9	10	0.133919
AC061992.1	11	10	0.101229	11	10	0.0533795
TMEM132B	11	10	0.101259	8	10	0.204728
MRGPRX3	11	10	0.101271	11	10	0.0531966
ST6GALNAC1	11	10	0.101299	7	10	0.295287
ST3GAL3	11	10	0.101369	10	9	0.0604994
WDR93	11	10	0.101389	10	10	0.0861026
ADAMTS6	15	15	0.101399	11	15	0.217138
RP11-438J1.1	15	15	0.101429	13	15	0.105929
FBP2	38	45	0.101439	32	45	0.134789
TRAF3IP1	18	20	0.101449	16	20	0.0891091
RALGAPA2	41	48	0.101477	39	48	0.043718
ZBTB7C	11	10	0.101529	11	10	0.0540295
DNTT	30	35	0.101539	22	35	0.277677
WSCD2	11	10	0.101539	8	10	0.204788
PSMD9	11	10	0.101639	8	10	0.202398
TRAT1	11	10	0.101709	10	10	0.0860991
NSD1	24	28	0.101739	21	28	0.096029
C17orf64	11	10	0.101749	10	10	0.0861691
ZNF860	32	39	0.101999	10	13	0.198428
IMP4	15	15	0.102209	11	14	0.173538
PRRC2C	75	102	0.102359	63	102	0.146818
ABCB5	41	53	0.102379	39	52	0.0358896
PCGF1	15	15	0.102719	14	15	0.0709493
NEUROD4	24	27	0.102729	22	27	0.0761992
CARS2	24	27	0.102759	18	27	0.239228
NSMCE4A	12	10	0.103069	12	10	0.0540095
RBFA	19	19	0.103199	16	19	0.126319
OSGEP	11	11	0.103496	8	11	0.190071
ATAD2B	11	10	0.104269	9	10	0.134959
CKAP2L	24	27	0.104459	20	27	0.139769
NUMA1	65	85	0.104479	60	85	0.0514695
TANGO2	21	23	0.104679	1	1	0.348677
MRPL30	21	23	0.104829	0	1	0.674293
C2orf15	21	23	0.104829	0	1	0.674293
RASGRP1	7	3	0.104929	5	3	0.167648
OR4K13	21	23	0.105019	19	23	0.0849092
PIGO	24	27	0.105409	23	27	0.0535595
CASP12	6	5	0.105589	6	5	0.0690793
TEX35	32	38	0.105629	25	38	0.214158
TEKT1	24	27	0.105679	21	26	0.0843292
C2orf71	26	27	0.106029	23	27	0.112519
C2orf57	26	25	0.106069	23	25	0.0869291
ZNF415	10	9	0.106129	8	9	0.154269
FRMD3	21	23	0.106189	13	23	0.440146
BFAR	6	5	0.106339	6	5	0.0688393
TRPA1	27	30	0.106449	23	29	0.105009
OR2G3	7	4	0.106561	7	3	0.0431613
SCGB1D1	10	9	0.106799	7	9	0.235928
DHX36	22	22	0.107039	19	22	0.115499
RANBP3L	14	14	0.107379	11	13	0.138579
NAV3	50	65	0.107539	33	36	0.0103299
HADHA	15	14	0.107539	10	14	0.304867
SPATA5L1	10	9	0.107639	8	9	0.154728
KIAA1715	14	15	0.107659	13	15	0.108379
FCRL3	14	14	0.107659	11	14	0.175458
PXDNL	36	46	0.107669	34	46	0.0510195
SFRP4	10	9	0.107799	9	9	0.098729
HYAL3	14	14	0.107819	14	14	0.0525195
DYNC1I1	10	9	0.107899	9	9	0.098839
MYOZ1	10	9	0.107929	9	9	0.099639
NGDN	14	14	0.108139	13	14	0.0798792
OR5M9	10	9	0.108139	10	9	0.0602094
IFIT1	10	9	0.108229	9	9	0.098639
HEXB	14	14	0.108229	10	14	0.246737
SAMHD1	14	14	0.108269	10	14	0.248028
RP1	49	61	0.108329	43	61	0.098769
THBS4	41	52	0.108369	32	52	0.271657
NCR3	32	37	0.108369	10	11	0.119369
ZZZ3	10	9	0.108451	8	9	0.154818
SELENBP1	14	14	0.108629	12	14	0.122219
LOXL4	10	9	0.108712	9	9	0.0984033
TRAK2	14	14	0.108815	8	14	0.43914
C14orf93	10	9	0.108899	10	9	0.0604194
PLCG1	10	9	0.108939	10	9	0.0600894
SPATA25	10	9	0.108979	7	9	0.234018
KCNA5	10	9	0.108979	10	9	0.0600394
ZNF507	14	14	0.109099	9	14	0.337047
BTBD6	14	14	0.109103	12	14	0.120896
TSTA3	10	9	0.109199	9	9	0.096939
SGSM1	26	30	0.109519	20	30	0.227738
FBN1	29	34	0.109739	21	33	0.272337
KRTAP13-4	14	14	0.110139	10	14	0.248007
PTPDC1	26	30	0.110419	23	29	0.0813792
KIFAP3	14	14	0.110419	12	14	0.120719
SUCLG2	11	11	0.110459	8	11	0.246067
SCARF2	18	18	0.110669	15	18	0.143009
ZNF561	10	9	0.110679	7	9	0.236738
GPRC5D	26	30	0.110759	24	29	0.0595594
EMR3	20	23	0.110806	18	23	0.0893466
FKBP15	21	22	0.110989	19	22	0.0898091
C5orf49	20	23	0.111239	16	22	0.136879
WWP1	17	18	0.111379	14	18	0.152189
HAL	28	34	0.111639	25	34	0.0933791
CORO2B	10	10	0.112079	8	10	0.201428
TM4SF20	23	26	0.112159	21	25	0.0669393
PARK2	29	33	0.112329	22	32	0.219498
SLC4A1	17	18	0.112429	16	18	0.0734893
TIA1	17	18	0.112499	15	18	0.108209
PRDM10	23	26	0.112529	20	26	0.11562
GALNT18	17	18	0.112619	15	18	0.107459
FBXO39	39	47	0.113099	29	47	0.308927
SRGAP1	20	22	0.113219	15	22	0.237848
LIPJ	36	44	0.113279	30	44	0.156228
MYBPC1	17	18	0.113369	16	18	0.0741493
TCN1	20	22	0.113809	16	22	0.179328
CR1	30	37	0.114289	27	37	0.0841192
MPEG1	40	50	0.114499	33	50	0.191268
LRRC6	13	15	0.115969	11	15	0.121279
UNC5C	25	27	0.116049	23	26	0.0530095
CARD8	17	23	0.116219	13	23	0.187318
TAF4B	9	8	0.116399	8	8	0.110419
HNRNPUL2	9	8	0.116509	8	8	0.113869
IGF1	9	8	0.116559	9	8	0.0675193
TET2	38	47	0.116579	35	47	0.0704293
C10orf2	9	8	0.116639	7	8	0.177848
TRMT2A	9	8	0.116669	6	8	0.270487
REG3G	9	8	0.116669	8	8	0.111969
MON1A	9	8	0.116699	8	8	0.112789
MFSD3	13	13	0.116739	11	13	0.135259
NRIP1	30	42	0.116759	26	42	0.129759
ZSWIM8	17	17	0.116879	14	17	0.159378
MTIF3	9	8	0.116899	8	7	0.0770392
OR4A47	9	8	0.116989	7	8	0.178448
SLC4A1AP	9	8	0.117039	8	8	0.110869
MYOC	9	8	0.117069	7	8	0.178368
GRM8	9	8	0.117069	8	8	0.112379
OR8G1	9	8	0.117119	9	8	0.0677093
PTPN23	43	52	0.117119	37	51	0.108739
SUN2	9	8	0.117149	7	8	0.178358
TRIM77	9	8	0.117279	7	8	0.180348
KLRF1	9	8	0.117389	7	8	0.176078
SHC1	9	8	0.117389	8	8	0.111979
KDM3B	13	13	0.117399	10	13	0.198858
UGDH	9	8	0.117409	7	8	0.178538
UPP2	9	8	0.117509	9	8	0.0685693
IPCEF1	13	13	0.117619	10	13	0.201018
MED30	13	13	0.11763	11	13	0.136999
EDN3	9	8	0.117749	7	8	0.177598
RNF10	13	13	0.117769	12	13	0.0914991
THRAP3	13	13	0.117859	12	13	0.0925691
OR6K6	22	29	0.117879	19	29	0.112939
THEG	9	8	0.117909	8	8	0.112179
CTD-2369P2.12	9	8	0.117949	7	8	0.179188
RAVER1	9	8	0.117949	7	8	0.179188
ACADL	27	31	0.117999	21	31	0.231578
ENDOV	9	8	0.118019	9	8	0.0683693
KDELC1	9	8	0.118039	6	8	0.271077
ZNF506	9	8	0.118059	7	7	0.128319
SLC38A10	9	8	0.118109	9	8	0.0682593
GLDN	31	38	0.118119	27	38	0.146318
PRSS37	9	8	0.118139	8	8	0.113529
LSS	13	13	0.118349	10	13	0.201478
MRPL16	9	8	0.118659	9	8	0.0686793
VENTX	13	13	0.118709	12	13	0.0914791
SLC11A2	20	21	0.118759	19	21	0.0715793
ERCC6-PGBD3	25	29	0.118839	23	29	0.0829092
OR11H6	25	29	0.118899	23	29	0.0812792
PSG9	17	17	0.119019	13	17	0.215268
TRMT13	17	17	0.119289	17	17	0.0545894
MYH15	59	76	0.119449	45	76	0.324187
PRPF18	22	25	0.119499	21	25	0.0677393
ISG20L2	9	9	0.119579	7	9	0.168228
MCOLN1	19	22	0.119589	18	22	0.0716593
KLRB1	16	17	0.119869	12	17	0.234798
RP11-295P9.3	19	21	0.120009	18	21	0.0765592
KIF12	9	9	0.120719	8	9	0.109309
PHLPP2	30	36	0.120759	24	36	0.203038
GPD1	19	21	0.120799	18	21	0.0737593
GAS2L3	33	38	0.120949	28	38	0.141199
CDK13	19	21	0.121029	18	21	0.0737293
ZNF563	16	17	0.121309	14	17	0.120749
GALNT16	16	17	0.121599	11	17	0.310907
RP11-315D16.2	22	25	0.121709	1	3	0.629694
APEH	16	17	0.121809	15	17	0.0856991
TATDN2	16	17	0.121829	14	17	0.120179
KRT74	30	36	0.121959	24	36	0.204148
GTF3C4	16	17	0.122069	13	17	0.174218
ANKRD26	61	82	0.122099	52	82	0.136609
EPB41L5	33	39	0.122189	28	39	0.144689
FMO3	16	17	0.122329	14	17	0.119039
SPTLC2	16	17	0.122409	14	17	0.121539
CIITA	16	17	0.122479	13	17	0.171458
KIAA1324L	39	50	0.122576	34	49	0.100531
HDAC7	12	9	0.122699	11	9	0.103839
ZFYVE19	30	36	0.122719	26	35	0.104799
STK38	4	3	0.123319	3	3	0.234888
SPAG17	48	63	0.123425	40	63	0.163813
ZNF551	4	3	0.123539	4	3	0.0897791
C7orf63	30	36	0.123539	27	36	0.094769
TUB	24	29	0.123639	21	29	0.117339
ACY1	28	31	0.123749	23	31	0.177718
SEMG1	19	21	0.124009	19	21	0.0516595
ADAM9	27	32	0.124399	20	32	0.277667
ITGA4	21	25	0.124719	20	25	0.0710993
PEG3	32	39	0.124819	29	39	0.0929491
ARG2	24	29	0.124889	21	29	0.116499
BEST3	6	6	0.125059	6	6	0.0826492
MCF2L	32	39	0.125109	25	39	0.242328
LYSMD3	8	7	0.125189	6	7	0.205438
TGFBR1	12	13	0.125549	6	13	0.489825
KIAA1211	22	24	0.125649	19	24	0.130249
TRPV2	8	7	0.125659	5	7	0.312247
SNIP1	8	7	0.125719	7	7	0.128989
ARHGEF7	29	36	0.125729	23	36	0.208758
ASPM	73	107	0.125819	57	106	0.419496
RLTPR	59	79	0.125849	54	79	0.0683793
ZSWIM3	8	7	0.125899	8	7	0.0776192
CAB39L	8	7	0.125981	8	7	0.07692
IFT140	37	46	0.125999	30	46	0.202448
ANKRD16	8	7	0.126039	7	7	0.128129
ZNF280B	8	7	0.126099	6	7	0.206998
ZNF2	8	7	0.126149	7	7	0.127879
KCNN3	8	7	0.126159	6	7	0.204958
LMF1	8	7	0.126249	6	7	0.203588
PPP1R14A	12	12	0.126319	11	12	0.104529
TADA1	8	7	0.126329	8	7	0.0766492
METTL5	8	7	0.126329	8	7	0.0764592
AOC3	8	7	0.126339	6	7	0.204698
CPN1	8	7	0.126349	8	7	0.0773892
PRSS36	8	7	0.126409	7	7	0.127679
TK1	8	7	0.126459	7	7	0.127789
NCOA7	32	39	0.126489	25	39	0.243238
TLR6	27	37	0.126569	22	37	0.228958
AS3MT	12	12	0.126669	7	12	0.425586
CHRND	29	35	0.126689	25	35	0.131919
NLRP11	39	49	0.126699	36	49	0.0770192
C10orf129	8	7	0.126719	6	7	0.207658
AKAP7	21	25	0.126749	17	25	0.177748
TMEM126B	8	7	0.126809	7	7	0.129759
KIAA1328	8	7	0.126879	5	7	0.314857
ZNF805	8	7	0.126899	4	7	0.453736
FAM227A	47	62	0.126909	39	61	0.146389
TGM7	8	7	0.127079	6	7	0.205908
GRB14	12	12	0.127159	8	12	0.315997
TPPP2	8	7	0.127179	7	7	0.130459
ANK2	74	99	0.127259	63	98	0.137309
FBXW7	12	12	0.127259	12	12	0.0657893
TRIM54	12	12	0.127289	11	12	0.104589
GTPBP10	12	12	0.127309	10	12	0.155758
LIPF	8	7	0.127309	7	7	0.128979
KIAA1958	8	7	0.127409	6	7	0.206578
ENO1	12	12	0.127409	11	12	0.105069
LRRIQ3	24	28	0.127659	19	28	0.205198
ZNF766	18	21	0.127729	15	21	0.153338
ALPP	12	13	0.127729	11	13	0.100459
COL15A1	49	61	0.127739	44	61	0.0926691
ARNT2	24	28	0.127739	20	28	0.164688
PIGU	12	12	0.127879	10	12	0.155518
TRH	8	7	0.127899	8	7	0.0770992
PTPRN	8	7	0.127989	6	7	0.206718
LUM	12	12	0.127999	8	12	0.314817
KIDINS220	31	39	0.128289	24	38	0.218538
ZFPM2	53	71	0.128309	49	71	0.0622294
FAM81B	57	84	0.128489	38	54	0.0496095
SERPINA10	12	12	0.128519	10	12	0.156098
DCAF4L1	12	12	0.128649	10	12	0.154579
IDH2	29	35	0.128679	26	35	0.103999
GPCPD1	12	12	0.128749	9	12	0.229178
GRK1	12	12	0.128819	10	12	0.154249
LAMA4	26	32	0.128949	21	32	0.189158
AGT	15	17	0.129019	13	17	0.127959
SH3BP4	24	28	0.129019	21	28	0.124319
HEY1	12	12	0.129449	11	12	0.104709
VPS41	34	42	0.129459	30	42	0.117119
SUMF1	12	12	0.129809	12	12	0.0667893
FAT2	147	199	0.130129	122	196	0.198108
EMR1	41	52	0.130429	38	52	0.0734586
PRKG2	15	16	0.130559	13	16	0.136479
COL13A1	15	16	0.130629	13	16	0.136289
PROS1	18	20	0.130679	13	20	0.296147
LMOD2	15	17	0.130729	15	17	0.0629294
IMPA1	15	16	0.130739	14	16	0.0944191
IFT88	15	16	0.130849	15	16	0.0633694
EML4	18	20	0.131009	14	20	0.226488
MYLK3	18	20	0.131059	14	20	0.223058
TMEM5	18	20	0.131089	15	20	0.166768
RAB6A	15	16	0.131119	11	16	0.263197
VDAC3	21	24	0.131209	19	24	0.104399
PPP1R14D	15	16	0.131219	13	16	0.138089
GPR125	38	48	0.131239	34	47	0.0886291
EIF2D	15	16	0.131259	14	16	0.095199
CAPN3	18	20	0.131329	17	20	0.0839192
C11orf24	18	20	0.131619	15	20	0.165718
NOTCH2	44	54	0.131709	39	54	0.108559
CDYL2	15	16	0.131839	14	16	0.095889
TECPR2	37	43	0.131929	30	43	0.194528
PLB1	66	87	0.131939	57	86	0.115229
MIPEP	15	16	0.132039	13	16	0.136549
FLII	18	20	0.132129	15	20	0.165218
TYK2	15	16	0.132139	14	16	0.0942991
DYTN	27	36	0.132369	22	36	0.224778
IQCC	27	30	0.132619	21	30	0.245358
PIDD	18	20	0.132659	14	20	0.225668
HSPG2	81	110	0.132699	66	110	0.242818
PGM2L1	15	16	0.132729	11	16	0.264407
HRH1	29	34	0.132889	26	34	0.110399
RNF133	28	35	0.133369	24	35	0.141339
FUBP1	3	2	0.133499	2	2	0.283147
QPCT	26	31	0.133599	23	31	0.122029
PIWIL2	64	86	0.133709	52	85	0.204948
DENND4A	41	56	0.134259	34	56	0.173078
OSGIN1	36	44	0.134639	33	44	0.0893191
LRRC2	7	6	0.135029	7	6	0.0874891
OR4A5	7	6	0.135149	6	6	0.148139
CLEC1B	7	6	0.135169	7	6	0.0860791
NALCN	23	27	0.135539	21	27	0.102599
STX3	21	23	0.135599	19	23	0.108119
GOT2	7	6	0.135619	6	6	0.149499
PPP1R36	7	6	0.135689	5	6	0.238218
CSGALNACT2	7	6	0.135749	3	6	0.525355
MLLT3	7	6	0.135799	7	6	0.0855591
HMMR	45	56	0.135819	22	27	0.0752193
STX18	7	6	0.135859	5	6	0.237228
AHCTF1	63	87	0.135969	58	86	0.0605094
AKR1E2	7	6	0.136009	5	6	0.240158
RPN2	7	6	0.136019	4	6	0.368476
PGM5	7	6	0.136059	7	6	0.0864891
CLEC17A	7	6	0.136089	7	6	0.0859491
ENPP4	7	6	0.136229	7	6	0.0866991
TAS2R10	7	6	0.136242	6	6	0.14782
MRPS23	7	6	0.136249	7	6	0.0870191
GRAMD1A	7	6	0.136259	5	6	0.240448
ZNF496	7	6	0.136269	6	6	0.146889
CAPN13	42	52	0.136279	36	52	0.144549
RIPK2	7	6	0.136323	5	6	0.239675
[truncated: 14,594 more rows]
